# Supplementary material for: Co-option of EDM2 to distinct regulatory modules in Arabidopsis thaliana development
Source: BMC Plant Biol. 2010 Sep 14;10:203. doi: 10.1186/1471-2229-10-203 (PMC2956552; doi:10.1186/1471-2229-10-203)
Supplement: Additional file 1 — Table S1: Microarray Data Set 1. List of genes in microarray data set 1 (as defined in Table 1). [file 1471-2229-10-203-S1.XLS]

## Sheet: Sheet1
Supplemental Table 1
set 1 (EDM2 induced)
116 genes
ATG #	Probe set ID	Col-0	edm2-2	pXVE:HA-EDM2-a	wnk8-1	wnk8-2	wnk8-3	Description
At1g01190	261574_at	285.733	102.233	116.967	120.033	123.067	215.9	cytochrome P450, putative similar to cytochrome P450 GB:L23209 GI:349717 from (Zea mays)
At1g01600	259429_at	265.3	136.067	123	89.7333	132.333	133.5	cytochrome P450, putative similar to cytochrome P450 GI:10442763 from [Triticum aestivum]
At1g02390	259418_at	90.2667	52.8333	43.4	55.6333	70.7	66.3333	unknown protein ; supported by cDNA: gi_16930412_gb_AF419560.1_AF419560
At1g07970	260678_at	293.633	190.633	306.267	384.7	405.833	485.333	hypothetical protein predicted by genemark.hmm
At1g09200	264262_at	3987.83	3173.2	3036.27	3256.1	2887.6	2913.87	Expressed protein ; supported by full-length cDNA: Ceres: 10388.
At1g11050	260477_at	400.4	154.7	187.733	145.567	208.2	182.9	Ser/Thr protein kinase isolog
At1g11140	262451_at	363.9	198.967	264.6	248.567	244.9	253.4	receptor-associated kinase isolog
At1g11870	264350_at	839.467	553.833	711.6	694.167	737.567	641.733	putative seryl-tRNA synthetase similar to GB:CAA73496; supported by cDNA: gi_16226852_gb_AF428351.1_AF428351
At1g13650	256096_at	122.333	28.3333	9.83333	48.6333	17.2	16.5	unknown protein
At1g18360	261661_at	404.933	259.667	219.433	216.833	234.333	167.067	lysophospholipase homolog, putative similar to lysophospholipase homolog GB:AAB97366 GI:2801536 from [Oryza sativa]
At1g21120	261449_at	147.767	62.1667	22.2333	19.2	16.4333	12.3333	putative ATPase similar to GB:AAF28353 from [Fragaria x ananassa]
At1g21120	261450_s_at	216.833	66.5	30.5	18.6333	16.2	26.5667	O-methyltransferase, putative similar to GB:AAF28353 from [Fragaria x ananassa]
At1g21550	260881_at	589.867	212.267	95.2333	51.3	58.0667	59.4333	unknown protein contains similarity to calcium-binding protein GB:CAB63264 GI:6580549 from [Lotus japonicus]; supported by cDNA: gi_13605536_gb_AF361594.1_AF361594
At1g22430	261931_at	907.7	710.267	893.433	1047.57	999.167	945.733	alcohol dehydrogenase ADH, putative similar to alcohol dehydrogenase ADH GI:7705214 from [Lycopersicon esculentum]
At1g27770	261650_at	946.667	516.733	322.3	257.533	180.433	203.567	envelope Ca2+-ATPase identical to envelope Ca2+-ATPase GB:AAD10212 GI:516118 from (Arabidopsis thaliana); supported by cDNA: gi_493621_dbj_D13983.1_ATHRCECAA
At1g29690	259792_at	684.433	355.933	242.933	204.233	184.1	209.233	unknown protein ; supported by cDNA: gi_15809819_gb_AY054177.1_
At1g30040	260023_at	576.967	344.1	277.933	267.133	222.433	195.167	unknown protein
At1g30520	261801_at	593.933	339.867	442.767	435.1	506.233	362.233	hypothetical protein similar to hypothetical protein GB:AAF19755 GI:6634775 from [Arabidopsis thaliana]
At1g32440	260653_at	564.2	291.967	443.9	530.867	505.5	461.633	pyruvate kinase, plastid isozyme, putative similar to GB:Z28374 from [Nicotiana tabacum] (Plant Mol. Biol. 27 (1), 79-89 (1995)); supported by cDNA: gi_16648690_gb_AY058121.1_
At1g36370	260126_at	332.267	220.933	162.567	145.567	162.1	216.6	putative hydroxymethyltransferase similar to serine hydroxymethyltransferage GB:P50433 from [Solanum tuberosum];supported by full-length cDNA: Ceres:122515.
At1g43620	262722_at	484.067	295.933	345.8	375.667	394.5	333.367	sterol glucosyltransferase, putative similar to sterol glucosyltransferase GI:4731867 from [Dictyostelium discoideum]
At1g44446	245242_at	993.933	577.8	615.267	481.9	621.433	495.9	chlorophyll a oxygenase identical to chlorophyll a oxygenase GI:5853117 from [Arabidopsis thaliana]; supported by cDNA: gi_5478806_dbj_AB021316.1_AB021316
At1g49630	261602_at	343	118.433	199.533	240.433	352.067	238.867	hydrogenase protein, putative similar to hydrogenase protein GB:X86493 GI:1149655 from [Clostridium perfringens]
At1g56510	259629_at	339.733	160.5	157.733	98.0667	123.6	112.933	disease resistance protein contains domains associated with disease resistance genes in plants: TIR/NB-ARC/LRR
At1g59860	262911_s_at	1112.83	224.167	22.8333	4.3	14.7	19.3667	heat shock protein, putative similar to heat shock protein GI:19617 from [Medicago sativa];supported by full-length cDNA: Ceres:32795.
At1g69920	260406_at	83.2	11.6	28.3333	9.33333	21.4	10.4667	putative glutathione transferase similar to glutathione transferase GB:CAA09188 [Alopecurus myosuroides]
At1g70740	260206_at	288.533	110.6	157.1	109.533	158.833	125.167	putative protein kinase contains Pfam profile: PF00069 Eukaryotic protein kinase domain
At1g71460	259945_at	235.067	139.5	224.267	250.833	232.433	265.167	unknown protein
At1g72520	260399_at	137.533	55.7333	52.7333	32.2	35.6667	45.1	putative lipoxygenase similar to lipoxygenase GB:CAB56692 [Arabidopsis thaliana]; supported by cDNA: gi_15810254_gb_AY056166.1_
At1g73600	259842_at	542.367	243.133	179.333	125.467	185.4	149.467	phosphoethanolamine N-methyltransferase, putative similar to GI:7407189 from [Spinacia oleracea]
At1g74310	260248_at	108.6	23.6	8.46667	26.9	22.3667	35.7	heat shock protein 101 (HSP101) identical to heat shock protein 101 GI:6715468 GB:AAF26423 from [Arabidopsis thaliana]
At1g80840	261892_at	312.6	172.1	156.333	156.1	141.033	175	transcription factor, putative similar to WRKY transcription factor GB:BAA87058 GI:6472585 from [Nicotiana tabacum];supported by full-length cDNA: Ceres:6437.
At2g04845	263630_at	330.733	168.933	305.633	279.4	309.833	269.7	Expressed protein ; supported by full-length cDNA: Ceres: 21909.
At2g04850	263629_at	155.233	50.9667	92.2	143.7	100.167	122.633	hypothetical protein predicted by genscan;supported by full-length cDNA: Ceres:113395.
At2g05940	266037_at	275.667	166.1	101.133	82	128.8	106.733	putative protein kinase contains a protein kinase domain profile (PDOC00100); supported by cDNA: gi_15810412_gb_AY056245.1_
At2g06050	265530_at	5680	3166.73	2488.2	2177.73	1756.93	2191.43	12-oxophytodienoate-10,11-reductase ; supported by cDNA: gi_15294261_gb_AF410322.1_AF410322
At2g16280	263606_at	6951.77	4905.6	4697.03	4906.9	3705.23	3247.57	putative beta-ketoacyl-CoA synthase
At2g16440	263612_at	208.267	101.4	136.933	107.067	186.633	138.067	putative CDC21 protein
At2g16500	263241_at	984.667	91.7333	1145.43	1389.47	1077.67	1443.9	arginine decarboxylase identical to GP:1590814:U52851; supported by cDNA: gi_1590813_gb_U52851.1_ATU52851
At2g16660	265414_at	4876.6	3108.13	3081.07	2544.83	2251.73	2172.6	nodulin-like protein
At2g25870	266678_at	1769.77	1227.83	1699.6	1769.6	1783.37	1626.67	hypothetical protein predicted by grail
At2g26150	266841_at	311.5	126.133	63.0333	14.7667	40.8333	24.9333	putative heat shock transcription factor
At2g26870	266860_at	212.967	122.033	142.233	137.767	170.167	120.567	putative phospholipase C
At2g29450	266299_at	2055.27	928.433	518.467	453.933	512.933	539.667	glutathione S-transferase identical to GB:X89216;supported by full-length cDNA: Ceres:6528.
At2g30390	267471_at	1858.07	1320.3	1786.37	1536.87	1828.3	1488.47	putative ferrochelatase precusor ; supported by cDNA: gi_16226930_gb_AF428371.1_AF428371
At2g31530	263425_at	399.033	312.967	336.133	335.267	307.267	303.9	putative preprotein translocase SECY protein
At2g32150	265680_at	6882.93	4341.1	4250.07	3166.1	3409.53	2487.1	putative hydrolase ; supported by cDNA: gi_15982855_gb_AY057535.1_
At2g32640	267549_at	263.533	165.033	177.5	192.733	238.133	157.5	hypothetical protein predicted by genscan
At2g35260	266551_at	3261.83	2309.63	1976.9	1851.83	1583.8	1519.67	unknown protein ; supported by cDNA: gi_13605586_gb_AF361619.1_AF361619
At2g35930	263935_at	262.267	130.667	72.2	48.1333	107.8	170.367	unknown protein
At2g46370	263786_at	1319.33	780.967	664.167	617.933	629.933	768.8	putative auxin-responsive protein ; supported by cDNA: gi_15292854_gb_AY050861.1_
At2g47880	266516_at	667.567	391.167	663.367	800.467	678.267	640.9	putative glutaredoxin ;supported by full-length cDNA: Ceres:21006.
At3g04010	258805_at	190.5	77.2333	55.6333	39.9667	43.9	37.2	putative beta-1,3-glucanase similar to beta-1,3-glucanase GB:S12402 [Nicotiana sp], GB:CAA03908 [Citrus sinensis], GB:S44364 [Lycopersicon esculentum]
At3g05410	259160_at	501.467	211.333	470.033	335.5	430.267	291.9	unknown protein
At3g09440	258979_at	2753.77	1158.57	631.933	558.567	512.933	1134.5	heat-shock protein (At-hsc70-3) identical to (At-hsc70-3) (cytosolic Hsp70) GB:CAA76606 [Arabidopsis thaliana]; supported by cDNA: gi_15292924_gb_AY050896.1_
At3g10340	259149_at	246.433	129.5	198.067	218.2	197.967	229.533	putative phenylalanine ammonia-lyase similar to phenylalanine ammonia-lyase GB:S48726 [Petroselinum crispum]
At3g16860	256763_at	141.3	87.5	80.2	71.3667	100.533	99.9	unknown protein
At3g17330	258460_at	158.5	61.4333	65.5333	54.2	87.7	71.4333	unknown protein
At3g19450	258023_at	483.6	385.533	377.4	224.367	349.133	284.3	cinnamyl alcohol dehydrogenase identical to GB:P48523 from [Arabidopsis thaliana];supported by full-length cDNA: Ceres:4357.
At3g19970	256627_at	198.3	80.4333	80.4	89.1667	99.4333	115.9	unknown protein ; supported by cDNA: gi_14532501_gb_AY039875.1_
At3g24500	258133_at	665.967	226.633	96.0667	61	111.133	73	ethylene-responsive transcriptional coactivator, putative similar to GB:AAD46402 from [Lycopersicon esculentum] (Plant J. 18 (6), 589-600 (1999));supported by full-length cDNA: Ceres:158734.
At3g27180	256752_at	525.2	380.733	450.867	428.767	481.2	487.9	hypothetical protein predicted by genemark.hmm
At3g44630	252648_at	235.033	149.633	83.4333	71.8667	79.0667	54.9667	disease resistance protein homolog disease resistance protein RPP1-WsB - Arabidopsis thaliana, EMBL:AF098963
At3g47960	252377_at	914.3	331.233	223.4	196.733	213.433	243.9	putative peptide transporter peptide transporter (ptr1), Hordeum vulgare, AF023472; supported by cDNA: gi_13877878_gb_AF370202.1_AF370202
At3g48440	252359_at	182.8	139.1	185.067	213	205.333	183.367	putative protein predicted proteins, Arabidopsis thaliana
At3g55980	251745_at	1382.97	595.8	463.267	377.1	476	521.433	putative protein zinc finger transcription factor (PEI1), Arabidopsis thaliana, EMBL:AF050463; supported by cDNA: gi_15810486_gb_AY056282.1_
At3g61700	251274_at	338.6	195.833	261.633	263.9	335.667	331.7	putative protein hypothetical protein At2g46420 - Arabidopsis thaliana, EMBL:AC006526
At3g63510	251119_at	408.833	277.4	387.333	372.133	478.933	415.7	putative protein nifR3 protein, Azospirillum brasilense, PIR:I39492;supported by full-length cDNA: Ceres:114107.
At4g01950	255549_at	636.5	180.667	140.6	119.4	118.6	193.367	predicted protein of unknown function
At4g04955	255310_at	723.533	458.3	780.767	925.267	918.033	1315.57	Expressed protein ; supported by full-length cDNA: Ceres: 269337.
At4g09510	255038_at	321.333	210.2	225.6	301.033	260.5	294.733	neutral invertase like protein Daucus carota mRNA, PID:e1372926;supported by full-length cDNA: Ceres:156092.
At4g12720	254784_at	6251.57	4801.93	2781.07	1725.87	1403.7	1595.97	growth factor like protein antisense basic fibroblast growth factor GFG - Rattus norvegicus, PID:g1518635;supported by full-length cDNA: Ceres:148575.
At4g14680	245254_at	2061.3	1066.83	958.967	833.2	792.867	1070.33	ATP-sulfurylase ; supported by cDNA: gi_459143_gb_U06275.1_ATU06275
At4g16870	245449_at	258.433	82.8333	163.8	165.9	195.267	190.733	retrotransposon like protein
At4g17230	245247_at	1178.8	640.867	585.433	488.967	542.7	628.4	scarecrow-like 13 (SCL13) ; supported by cDNA: gi_16930432_gb_AF419570.1_AF419570
At4g18010	254707_at	680.967	277.4	187.1	152	148.467	234.067	putative protein inositol polyphosphate 5-phosphatase, Homo sapiens,PATCHX:G1019103; supported by cDNA: gi_10444262_gb_AF289634.1_AF289634
At4g19010	254600_at	163.867	103.133	188.567	212.467	164.667	192.867	4-coumarate-CoA ligase - like 4-coumarate-CoA ligase, Arabidopsis thaliana, PIR2:S57784
At4g21390	254408_at	76.4333	23.4	26.3	41.8667	42.2	45.4	serine/threonine kinase - like protein serine/threonine kinase BRLK, Brassica oleracea, gb:Y12531
At4g23180	254256_at	1304.73	650.233	312.333	202.7	305.167	282.367	serine/threonine kinase -like protein serine/threonine kinase, Brassica oleracea; supported by cDNA: gi_13506744_gb_AF224705.1_AF224705
At4g24160	254204_at	845.067	504.333	384.667	380.4	304.5	389.8	putative protein CGI-58 protein - Homo sapiens,PID:g4929585
At4g25810	254042_at	1676.67	678.733	282.833	129.233	163.867	187.7	xyloglucan endo-1,4-beta-D-glucanase (XTR-6) ; supported by cDNA: gi_1244757_gb_U43488.1_ATU43488
At4g28740	253765_at	581.567	338.4	415.9	331	351.067	321.833	hypothetical protein ;supported by full-length cDNA: Ceres:36080.
At4g29740	253696_at	304.767	170.033	106.933	127.6	109.767	149.267	cytokinin oxidase - like protein cytokinin oxidase, Zea mays, gb:Y18377; supported by cDNA: gi_15450760_gb_AY054460.1_
At4g29780	253643_at	230.467	106.933	93.4333	112.033	102.7	125	hypothetical protein ;supported by full-length cDNA: Ceres:249769.
At4g30280	253628_at	1340.43	348.767	92.8333	37.9667	43.3333	71.4333	xyloglucan endo-1,4-beta-D-glucanase-like protein xyloglucan endo-1,4-beta-D-glucanase (EC 3.2.1.-) XTR-3 - Arabidopsis thaliana,PIR2:S71222;supported by full-length cDNA: Ceres:142204.
At4g31390	253517_at	319.033	218.433	270.067	279.267	323.6	387.767	predicted protein hypothetical protein slr1919, Synechocystis sp., PIR2:S75233
At4g33920	253323_at	241.533	126.267	147.767	117.733	118.9	137	putative protein protein phosphatase Wip1, Homo sapiens, PID:g2218063;supported by full-length cDNA: Ceres:40123.
At4g34150	253284_at	6419.7	3295.63	1797.97	1107.8	784.133	1161.87	putative protein hydroxyproline-rich glycoprotein precursor, Nicotiana tabacum, PIR2:S06733; supported by cDNA: gi_15724315_gb_AF412098.1_AF412098
At4g35350	253191_at	309.167	165.367	241	207.067	235.267	214.167	cysteine protease XCP1 identical to papain-type cysteine endopeptidase XCP1 GI:6708181 from [Arabidopsis thaliana]
At4g39940	252870_at	1830.9	943.867	661.6	649.867	583.733	1041.6	adenosine-5-phosphosulfate-kinase
At4g39950	252827_at	416.267	186.967	148.8	150.3	182.833	397.1	cytochrome P450 - like protein cytochrome P450, Sinapis alba, AF069494; supported by cDNA: gi_15028134_gb_AY046017.1_
At5g09300	245884_at	136.267	85.6	90.4667	103.533	136.333	124.567	branched-chain alpha keto-acid dehydrogenase E1 alpha subunit-like protein branched-chain alpha keto-acid dehydrogenase E1 alpha subunit - Arabidopsis thaliana, EMBL:AF077955;supported by full-length cDNA: Ceres:3693.
At5g13200	250279_at	422.367	228.333	266.6	211.733	212.267	258.133	ABA-responsive protein - like ABA-responsive protein, Hordeum vulgare, EMBL:AF026538
At5g16080	246485_at	269.833	102.967	161.633	169.4	76.6333	217.467	putative protein cell death associated protein - Nicotiana tabacum, EMBL:AF212184;supported by full-length cDNA: Ceres:37170.
At5g16190	246494_at	124.167	59.1333	65.3	74	66.0333	84.4667	putative protein putative cellulose synthase celA - Rhizobium leguminosarum, EMBL:AF121340
At5g18670	250007_at	876.2	402.967	300.933	252.633	170.633	141.267	beta-amylase-like proten beta-amylase - Prunus armeniaca, EMBL:AF139501;supported by full-length cDNA: Ceres:30798.
At5g19240	249918_at	1017.13	609.867	213.4	135.8	126.1	125.733	putative protein predicted protein, Arabidopsis thaliana
At5g23350	249823_s_at	543.3	181.3	152.433	113.2	87.3667	53.9667	putative protein contains similarity to ABA-repsonsive protein
At5g24670	246957_at	287.7	140.933	256.267	211.533	318.5	317.9	unknown protein
At5g25930	246858_at	258.567	159.567	94.4333	63.1	87.4333	91.2	receptor-like protein kinase - like receptor-like protein kinase 5, Arabidopsis thaliana, PIR:S27756
At5g37540	249626_at	255.667	164.433	118.733	93.7333	75.2	129.933	putative protein nucleoid DNA-binding protein cnd41, chloroplast, common tobacco, PIR:T01996; supported by cDNA: gi_15809849_gb_AY054192.1_
At5g38710	249527_at	127.533	66.7667	83.5667	47.2667	92.8	80.9667	proline oxidase, mitochondrial precursor -like protein PROLINE OXIDASE, MITOCHONDRIAL PRECURSOR, Arabidopsis thaliana, SWISSNEW:PROD
At5g39080	249493_at	1119.5	750.633	757.8	820.8	791.833	807.067	acyltransferase -like protein Anthocyanin 5-aromatic acyltransferase, Gentiana triflora, EMBL:AB010708;supported by full-length cDNA: Ceres:37806.
At5g39580	249459_at	630.667	262.767	130.333	74.4333	65.7667	98.6667	peroxidase ATP24a
At5g40380	249410_at	486.567	278.7	209.767	142.833	132.033	109	receptor-like protein kinase receptor-like serine/threonine kinase RKF2, Arabidopsis thaliana, EMBL:AF024649
At5g42250	249242_at	884.633	526.533	408.033	233.567	297.7	172.233	alcohol dehydrogenase
At5g45650	248961_at	499.767	281.033	291.667	255.967	326.067	307.1	subtilisin-like protease
At5g47910	248719_at	892.4	342.067	202.167	192.067	288.233	239.333	respiratory burst oxidase protein ; supported by cDNA: gi_3242788_gb_AF055357.1_AF055357
At5g57190	247940_at	111.967	63.7333	70.4667	102.833	81.6333	52.7	phosphatidylserine decarboxylase
At5g57220	247949_at	735.367	292.433	119.033	89.0333	104.033	144.567	cytochrome P450
At5g57560	247925_at	18473.3	10991.5	7501.37	3471.37	4001.4	3425.3	TCH4 protein (gb|AAA92363.1) ; supported by cDNA: gi_14194112_gb_AF367262.1_AF367262
At5g59870	247651_at	4521.53	3171.4	3392.4	4605.5	3745.07	3448.5	histone H2A - like protein histone H2A, parsley, PIR:S11498;supported by full-length cDNA: Ceres:20036.
At5g60690	247589_at	266.6	158.467	233.533	270.233	292.067	374.533	REVOLUTA or interfascicular fiberless 1 ; supported by cDNA: gi_6524952_gb_AF188994.1_AF188994
At5g61480	247527_at	215.7	86.5333	110.533	103.533	123.133	178.467	leucine-rich receptor-like protein kinase - like protein leucine-rich receptor-like protein kinase LRPKm1, Malus domestica, EMBL:AF053127
At5g63330	247368_at	516.667	340.733	344.133	334.333	337.2	259.3	putative protein contains similarity to kinase
At5g63980	247313_at	1365.87	866.8	879.5	1017.8	1136.07	1059.77	3(2),5-bisphosphate nucleotidase ; supported by cDNA: gi_15281147_gb_AY034894.1_
At5g65140	247228_at	180.367	99.8667	71.8333	83.2667	64.0333	70.9333	trehalose-6-phosphate phosphatase
