# Supplementary material for: Co-option of EDM2 to distinct regulatory modules in Arabidopsis thaliana development
Source: BMC Plant Biol. 2010 Sep 14;10:203. doi: 10.1186/1471-2229-10-203 (PMC2956552; doi:10.1186/1471-2229-10-203)
Supplement: Additional file 3 — Table S3: Microarray Data Set 3. List of genes in microarray data set 3 (as defined in Table 1). [file 1471-2229-10-203-S3.XLS]

## Sheet: Sheet1
Supplemental Table 3
set 3 (core EDM2 induced)
9 genes
ATG #	Probe set ID	Col-0	edm2-2	pXVE:HA-EDM2-a	wnk8-1	wnk8-2	wnk8-3	Description
At1g07970	260678_at	293.633	190.633	306.267	384.7	405.833	485.333	hypothetical protein predicted by genemark.hmm
At1g32440	260653_at	564.2	291.967	443.9	530.867	505.5	461.633	pyruvate kinase, plastid isozyme, putative similar to GB:Z28374 from [Nicotiana tabacum] (Plant Mol. Biol. 27 (1), 79-89 (1995)); supported by cDNA: gi_16648690_gb_AY058121.1_
At2g04850	263629_at	155.233	50.9667	92.2	143.7	100.167	122.633	hypothetical protein predicted by genscan;supported by full-length cDNA: Ceres:113395.
At2g16500	263241_at	984.667	91.7333	1145.43	1389.47	1077.67	1443.9	arginine decarboxylase identical to GP:1590814:U52851; supported by cDNA: gi_1590813_gb_U52851.1_ATU52851
At2g47880	266516_at	667.567	391.167	663.367	800.467	678.267	640.9	putative glutaredoxin ;supported by full-length cDNA: Ceres:21006.
At3g05410	259160_at	501.467	211.333	470.033	335.5	430.267	291.9	unknown protein
At3g63510	251119_at	408.833	277.4	387.333	372.133	478.933	415.7	putative protein nifR3 protein, Azospirillum brasilense, PIR:I39492;supported by full-length cDNA: Ceres:114107.
At4g04955	255310_at	723.533	458.3	780.767	925.267	918.033	1315.57	Expressed protein ; supported by full-length cDNA: Ceres: 269337.
At4g19010	254600_at	163.867	103.133	188.567	212.467	164.667	192.867	4-coumarate-CoA ligase - like 4-coumarate-CoA ligase, Arabidopsis thaliana, PIR2:S57784
