# Supplementary material for: Co-option of EDM2 to distinct regulatory modules in Arabidopsis thaliana development
Source: BMC Plant Biol. 2010 Sep 14;10:203. doi: 10.1186/1471-2229-10-203 (PMC2956552; doi:10.1186/1471-2229-10-203)
Supplement: Additional file 4 — Table S4: Microarray Data Set 4. List of genes in microarray data set 4 (as defined in Table 1). [file 1471-2229-10-203-S4.XLS]

## Sheet: Sheet1
Supplemental Table 4
set 4 (core EDM2 suppressed)
37 genes
ATG #	Probe set ID	Col-0	edm2-2	pXVE:HA-EDM2-a	wnk8-1	wnk8-2	wnk8-3	Description
At1g23840	265189_at	80.8333	160.1	87.3333	64.6667	75.6667	81.4	unknown protein ; supported by cDNA: gi_14335017_gb_AY037188.1_
At1g31580	256497_at	17855.3	26265.7	17674.4	19080	14592.6	16281.1	ORF1, putative similar to ORF1 GI:457716 from (Arabidopsis thaliana); supported by cDNA: gi_16649160_gb_AY059950.1_
At1g52040	265058_s_at	341.533	969.767	284.3	613.067	118.333	788.333	myrosinase-binding protein homolog, putative almost identical to myrosinase-binding protein homolog GI:2997767 from [Arabidopsis thaliana]; supported by cDNA: gi_13937207_gb_AF372958.1_AF372958
At1g57630	246405_at	23.1	53.2333	10.8667	10.0667	27.6333	44.8667	disease resistance protein RPP1-WsB, putative similar to disease resistance protein RPP1-WsB GI:9279731 from [Arabidopsis thaliana]
At1g64360	259766_at	94.1333	190.733	73.0667	86.2667	82.9333	56	unknown protein ;supported by full-length cDNA: Ceres:10323.
At1g65500	264635_at	85.8667	255.967	87.6333	55.6	110.433	105.5	unknown protein ;supported by full-length cDNA: Ceres:25136.
At1g72070	256337_at	233.067	675.167	259.733	200.433	194.3	373.9	unknown protein
At1g72070	256340_at	70.6	49.8667	41.8333	18.5667	25.6333	43.3	DnaJ protein, putative contains Pfam profile: PF00226: DnaJ domain;supported by full-length cDNA: Ceres:25569.
At1g75040	259925_at	99.9333	250	42.6667	51.8667	112.7	155.333	thaumatin-like protein similar to thaumatin GB:AAD55090 [Vitis riparia]; contains Pfam profile: PF00314 Thaumatin family; supported by cDNA: gi_14334527_gb_AY035168.1_
At2g14560	265837_at	71.6333	406.233	43.0333	20.2333	84.1	88.8667	unknown protein
At2g15390	263565_at	56.9667	79.6667	35.1333	42.7	53.0333	90.3333	unknown protein
At2g18600	265926_at	63.2667	201.833	116.967	88	100.533	100.533	RUB1-conjugating enzyme, putative similar to gi:6635457
At2g18660	266070_at	12.7	50.2667	2.9	20.6	9.36667	33.2333	hypothetical protein predicted by genscan
At2g21640	263515_at	154	313.167	116.1	74.0333	136.867	43.8	unknown protein
At2g25510	265611_at	5542.13	20271.7	6189.1	6833.67	8566.4	8837.47	unknown protein ;supported by full-length cDNA: Ceres:10730.
At2g37130	265471_at	603.8	1327.57	683.133	657.1	1010.93	1150.6	putative peroxidase ATP2a ;supported by full-length cDNA: Ceres:3571.
At2g38530	266415_at	4764.3	9830.83	4805.23	4485.83	3917.3	6402.3	putative nonspecific lipid-transfer protein ;supported by full-length cDNA: Ceres:18328.
At2g46440	263776_s_at	63.6333	96.6333	33.4667	13.2667	36.6667	53.3667	putative cyclic nucleotide-regulated ion channel protein
At3g19470	258019_at	44.7333	103.1	59.2333	56.8	46.2667	55.4667	hypothetical protein predicted by genemark;supported by full-length cDNA: Ceres:265263.
At3g20100	257129_at	61.6	178.833	145.667	119.1	93.2667	145.267	cytochrome P450, putative contains Pfam profile: PF00067 cytochrome P450;supported by full-length cDNA: Ceres:149380.
At3g22231	256766_at	4696.73	14491.4	4896.1	3068.9	2245.13	3450.3	Expressed protein ; supported by cDNA: gi_14335055_gb_AY037207.1_
At3g22240	256617_at	6227.1	16116.5	4575.2	1729.17	2570.33	3241.1	unknown protein ; supported by full-length cDNA: Ceres: 368.
At3g28500	256597_at	82.0667	215.567	41.8667	46.0667	47.4	43.4	acidic ribosomal protein P2b (rpp2b), putative similar to acidic ribosomal protein P2b (rpp2b) GB:U62753 GI:2431770 from [Zea mays];supported by full-length cDNA: Ceres:27571.
At3g30720	256940_at	39.2667	364.433	54.8667	84	28.5667	121.2	unknown protein
At3g61630	251282_at	440.5	979.6	479.667	330.433	334.467	319.567	putative protein transcription factor Pti6 - Lycopersicon esculentum, PIR:T07728;supported by full-length cDNA: Ceres:100688.
At4g03320	255430_at	68.9	122.267	69.6667	64.3	67.9333	117.067	putative chloroplast protein import component similar to P. sativum Tic20 chloroplast protein import component, GenBank accession number AF095285;supported by full-length cDNA: Ceres:111207.
At4g08470	255148_at	192.5	487.733	244.4	246.767	335.667	359.733	putative mitogen-activated protein kinase
At4g12480	254805_at	111.167	141.067	9.23333	4.46667	5.26667	59.9667	pEARLI 1 ; supported by cDNA: gi_871779_gb_L43080.1_ATHPEAR
At4g14020	245385_at	263.333	494.667	275.867	222.6	242.4	310.667	hypothetical protein ;supported by full-length cDNA: Ceres:13520.
At4g14400	245265_at	122.367	291.9	99.6333	95.3667	191.967	154.3	hypothetical protein ; supported by cDNA: gi_15810232_gb_AY056155.1_
At4g23680	254234_at	60.5333	85.8	33.7	41.0333	33.4667	57.4333	putative major latex protein major latex protein type 1 - Arabidopsis thaliana, EMBL:X91960; supported by cDNA: gi_13605713_gb_AF361838.1_AF361838
At5g10140	250476_at	693.267	1517.77	575.533	696.9	806.4	532.1	MADS box protein FLOWERING LOCUS F (FLF) ; supported by cDNA: gi_4469407_gb_AF116527.1_AF116527
At5g26270	246888_at	340.833	836.033	186.3	799.2	663.1	696.2	putative protein
At5g35480	249726_at	26.8333	198.167	27.6	24.1333	22.6	21.4667	unknown protein
At5g35490	249727_at	86.5	274.967	45.9667	64.9	39.6667	48.3667	putative protein similar to unknown protein (gb|AAB61527.1)
At5g51480	248405_at	80.7333	148.833	48.8667	22.6667	16.1667	69.6333	putative protein pectinesterase-like; strong similarity to pollen-specific protein
At5g60610	247640_at	31.1667	139.733	30.9	12.5333	29.7667	16.6667	putative protein various predicted proteins, Arabidopsis thaliana;supported by full-length cDNA: Ceres:142077.
AtMg00590	265233_s_at	95.9	195.467	155.533	115.867	137.433	171.4	hypothetical protein
