# Supplementary material for: Co-option of EDM2 to distinct regulatory modules in Arabidopsis thaliana development
Source: BMC Plant Biol. 2010 Sep 14;10:203. doi: 10.1186/1471-2229-10-203 (PMC2956552; doi:10.1186/1471-2229-10-203)
Supplement: Additional file 6 — Table S6: Microarray Data Set 6. List of genes in microarray data set 6 (as defined in Table 1). [file 1471-2229-10-203-S6.XLS]

## Sheet: Sheet1
Supplemental Table 6
set 6 (WNK8 suppressed)
88 genes
ATG #	Probe set ID	Col-0	edm2-2	pXVE:HA-EDM2-a	wnk8-1	wnk8-2	wnk8-3	Description
At1g06890	260818_at	1089.4	1477.8	1689.47	1801.4	1443.77	1761.23	unknown protein
At1g08210	261757_at	488.833	497.2	631.7	720.233	752.667	754.533	hypothetical protein similar to putative protease GI:4415912 from [Arabidopsis thaliana]; supported by cDNA: gi_11993876_gb_AF329505.1_AF329505
At1g10070	264524_at	1058.1	2119	3276.9	2254.73	3006.83	2179.4	tat-binding protein, putative Highly Similar to branched-chain amino acid aminotransferase; Location of EST gb|T44177 and gb|AA395381; supported by cDNA: gi_15293208_gb_AY051038.1_
At1g11820	264397_at	864.3	862.433	1095.2	1269.3	1352.4	1258.27	hypothetical protein
At1g12330	259528_at	204.3	240.367	330.167	389.1	403.467	438.833	hypothetical protein
At1g19540	260662_at	214.1	287.633	468.267	491	632.4	291.4	2-hydroxyisoflavone reductase, putative similar to PIR:T08106 from [Betula pendula]
At1g23090	264901_at	629.633	933.933	1086.03	1187.67	1373.57	2150.03	putative sulphate transporter protein strongly similar to GB:BAA75015, location of EST gb|W43788 and gb|N96564; supported by cDNA: gi_4579912_dbj_AB023423.1_AB023423
At1g25380	255736_at	347.1	368.6	414.5	392.267	441.333	529.3	unknown protein contains similarity to peroxisomal integral membrane protein GI:2808531 from (Homo sapiens);supported by full-length cDNA: Ceres:32844.
At1g28330	245668_at	10397.5	13013.8	15541.3	18268.9	16268.1	16701.1	dormancy-associated protein, putative similar to dormancy-associated protein GI:2995990 from [Arabidopsis thaliana]; supported by cDNA: gi_14335095_gb_AY037227.1_
At1g28580	262749_at	701.367	728.1	936.633	933.467	1106.83	1120.07	lipase, putative contains Pfam profile: PF00657 Lipase/Acylhydrolase with GDSL-like motif; supported by cDNA: gi_15027914_gb_AY045814.1_
At1g29395	259789_at	1624.07	2205.43	2247.9	3017.1	2412.83	2653.57	Expressed protein ; supported by full-length cDNA: Ceres: 30602.
At1g30250	245771_at	200.833	433.567	487.367	712.2	703.633	1038	hypothetical protein predicted by genemark.hmm
At1g31830	246259_at	401.2	454.467	551.1	846.933	717.633	817.533	amino acid permease, putative contains Pfam profile: PF00324: Amino acid permease
At1g32790	261709_at	1459.7	1941.17	2040.53	2393.13	2487.83	2494.77	RNA-binding protein, putative similar to RNA-binding protein GB:CAB40027 GI:4539439 from [Arabidopsis thaliana];supported by full-length cDNA: Ceres:40998.
At1g33250	256533_at	598.633	688.233	860	1171.5	939.3	1125.97	unknown protein
At1g35580	262038_at	1670.67	1708.73	2677.17	2926.8	2580.1	2819.93	invertase, putative similar to neutral invertase GB:76145 GI:4200165 from [Daucus carota]
At1g49470	262396_at	139	161.433	222.133	308.667	271.7	467.533	unknown protein ;supported by full-length cDNA: Ceres:95546.
At1g50420	261866_at	194.933	208.367	263.267	331.9	379.833	534.567	scarecrow-like 3 identical to GB:AAD24404 GI:4580515 from [Arabidopsis thaliana] (Plant J. 18 (1), 111-119 (1999)); supported by cDNA: gi_15810230_gb_AY056154.1_
At1g51550	260486_at	253	274.8	298.033	345.333	383.6	346.833	F-box protein ZEITLUPE/FKF/LKP/ADAGIO family similar to F-box ZEITLUPE/FKF/LKP/ADAGIO proteins e.g. GI:13487068 from [Arabidopsis thaliana];supported by full-length cDNA: Ceres:39229.
At1g54010	263153_s_at	834.7	886.833	891.4	1498.9	1265.37	2633.5	myrosinase-associated protein, putative similar to myrosinase-associated protein GI:1769969 from [Brassica napus];supported by full-length cDNA: Ceres:101419.
At1g55850	260592_at	555.633	685.167	1044.63	984.8	1310.5	1410.67	cellulose synthase catalytic subunit, putative similar to GB:AAD39534 from [Gossypium hirsutum]
At1g60960	259723_at	244.867	338.033	402.2	666.8	553.2	815.367	putative iron-regulated transporter similar to iron-regulated transporter 1 GB:AAD30548 from [Lycopersicon esculentum];supported by full-length cDNA: Ceres:15980.
At1g61740	264424_at	2922.73	4004.03	4992.03	5405.73	5274.1	6398.23	unknown protein similar to hypothetical protein GI:4079632 from [Arabidopsis thaliana]
At1g64660	261957_at	285.133	907.133	1385.17	1713.13	1492.93	2089.3	methionine/cystathionine gamma lyase, putative similar to methionine gamma-lyase GB:CAA04124.1 GI:2330885 from [Trichomonas vaginalis]; supported by cDNA: gi_15450931_gb_AY054546.1_
At1g68530	260267_at	3314.07	4125.97	4508.3	5354.8	4818.9	6165	very-long-chain fatty acid condensing enzyme (CUT1) identical to very-long-chain fatty acid condensing enzyme (CUT1) GB:AF129511 (required for cuticular wax biosynthesis and pollen fertility: Millar,A.A., et al., Plant Cell (1999));supported by full-len
At1g68570	262281_at	329.3	408.733	456.2	462.067	560.2	661.733	peptide transporter, putative similar to PEPTIDE TRANSPORTER PTR2-B GB:P46032 GI:1172704 from [Arabidopsis thaliana]
At1g72820	262355_at	831.367	777.6	927.933	1292.13	1213.8	1243.07	unknown protein
At1g73380	245733_at	366.533	488.533	578.2	607.967	608.033	622.567	hypothetical protein predicted by genemark.hmm; supported by cDNA: gi_14334537_gb_AY035173.1_
At1g80280	260297_at	420.1	531.1	858.9	1317.37	1091.27	1218.03	unknown protein contains Pfam profile: PF00561 alpha/beta hydrolase fold
At2g33830	267461_at	32846.4	37004.8	37738.1	44627.6	37169.7	34537.6	putative auxin-regulated protein ;supported by full-length cDNA: Ceres:1711.
At2g47960	266468_at	843.667	989.033	1187.7	1188.57	1401.33	1480.93	unknown protein ; supported by cDNA: gi_16226795_gb_AF428334.1_AF428334
At2g48020	265768_at	813.933	929.467	1082.37	1220.47	1195.27	1457.87	putative sugar transporter ;supported by full-length cDNA: Ceres:114959.
At3g01470	259165_at	990.5	1356.37	1918.43	1851.67	1850.23	2368.2	homeobox-leucine zipper protein HAT5 (HD-ZIP protein 5) (HD-ZIP protein ATHB-1) identical to homeobox-leucine zipper protein HAT5 (HD-ZIP protein 5) (HD-ZIP protein ATHB-1) GB:Q02283 [Arabidopsis thaliana]; supported by cDNA: gi_16648821_gb_AY058188.1_
At3g04350	258565_at	456.767	414.333	710.1	744.233	891.333	952.6	unknown protein ; supported by cDNA: gi_15450690_gb_AY052713.1_
At3g05120	259302_at	692.567	909.4	856.2	1049.27	1271.43	1329.1	unknown protein
At3g06960	258553_at	449.567	447.967	625.8	796.367	794.1	770.1	hypothetical protein ; supported by cDNA: gi_14194138_gb_AF367275.1_AF367275
At3g07870	258647_at	370.8	499.833	550.533	676.867	678.467	747.9	unknown protein ; supported by cDNA: gi_15983478_gb_AF424614.1_AF424614
At3g09320	258978_at	387.133	459.567	549.5	553.267	624.167	615.233	unknown protein ; supported by cDNA: gi_14517365_gb_AY039517.1_
At3g11620	259234_at	307.4	318.667	463.7	420.067	587.133	380.067	unknown protein similar to unknown protein GB:AAF00672 (Arabidopsis thaliana);supported by full-length cDNA: Ceres:115965.
At3g12950	257852_at	114.267	108.567	170.633	215.2	280.267	256.867	unknown protein
At3g15510	258385_at	178.333	200.667	200.6	194.7	232.667	239.3	putative jasmonic acid regulatory protein similar to jasmonic acid 2 GB:AAF04915 from [Lycopersicon esculentum]; supported by cDNA: gi_12060425_dbj_AB049071.1_AB049071
At3g17100	257894_at	2029.93	2885.83	3114.03	3369.7	3075.53	3307.53	unknown protein ; supported by cDNA: gi_15010765_gb_AY045684.1_
At3g20015	256624_at	178.3	225.367	330.6	298.433	343.933	345.5	hypothetical protein predicted by genemark.hmm
At3g20015	256625_at	14.0667	6.2	20.6	16.2667	83.3333	71.2667	uteroglobin promoter-binding protein, RUSH-1alpha-like, putative similar to RUSH-1alpha uteroglobin promoter-binding protein GB:U66564 GI:1655929 [Oryctolagus cuniculus]
At3g20015	256626_at	246.4	298.267	342.467	423.2	321.667	373.467	hypothetical protein, 5 partial
At3g20015	256628_at	1545.67	1303.97	1388.27	1435.6	1460.8	1567.73	membrane import protein, putative similar to membrane import protein GB:AAF20172 GI:6636407 [Drosophila melanogaster]; supported by cDNA: gi_15292982_gb_AY050925.1_
At3g20810	257985_at	370.367	444.233	894.367	1029.77	1371.1	1489.2	hypothetical protein predicted by genscan+;supported by full-length cDNA: Ceres:108820.
At3g21420	256818_at	151.8	171.633	200.4	203.8	291.367	247.7	hypothetical protein contains Pfam profile: PF00671 iron/ascorbate oxidoreductase family;supported by full-length cDNA: Ceres:118190.
At3g29770	256564_at	92.9667	117.467	127.5	189.933	145.033	174.233	alpha/beta hydrolase, putative contains Pfam profile: PF00561 alpha/beta hydrolase fold
At3g51600	252115_at	13172.3	17126.5	17410.1	18062.1	16477.8	16684.4	non-specific lipid transfer protein ;supported by full-length cDNA: Ceres:8400.
At3g51610	252065_at	886.167	875.867	1083.4	1155.13	1266.43	1036.73	putative protein ;supported by full-length cDNA: Ceres:9188.
At3g60910	251391_at	576.467	693.5	852.7	820.033	850.133	962.7	putative protein weak homology with predicted proteins, Arabidopsis thaliana
At3g63210	251169_at	198.533	373.533	350.1	448.833	548.533	515.767	putative protein putative protein At2g25690 - Arabidopsis thaliana, EMBL:AC006053;supported by full-length cDNA: Ceres:40080.
At4g10030	255012_at	420.6	505.667	569.8	676.267	690.633	725.433	putative protein ;supported by full-length cDNA: Ceres:6718.
At4g10610	254990_at	1156.97	1470.5	1692.63	1914.97	1756.43	2162.77	RNA-binding protein ;supported by full-length cDNA: Ceres:2343.
At4g12310	254835_s_at	393.133	411.567	496.733	598.933	718.767	769.333	flavonoid 3,5-hydroxylase -like protein flavonoid 3 ,5 -hydroxylase - Campanula medium, PID:d1003951
At4g14130	245325_at	1420.7	2707.4	4436.53	4140.83	4287.17	7061.1	xyloglucan endotransglycosylase-related protein XTR-7 ;supported by full-length cDNA: Ceres:33554.
At4g15110	245532_at	256.733	964.467	1133.77	1108.23	1314.83	979.033	cytochrome P450 like protein
At4g16447	245341_at	79.9	65.2333	108.7	179.667	205.267	223.4	Expressed protein ; supported by full-length cDNA: Ceres: 17535.
At4g21480	254418_at	136.4	201.233	237.633	249.333	235.2	242.4	glucose transporter glucose transport protein STP1 Arabidopsis thaliana, PIR2:S12042
At4g24050	254175_at	243	227.767	317.167	362.967	384.733	423.467	putative protein CGI-82 protein - Homo sapiens,PID:g4929633; supported by cDNA: gi_16612263_gb_AF439829.1_AF439829
At4g25720	254082_at	512.467	589.8	653.867	704.067	838.7	849.033	glutamine cyclotransferase precursor - like protein glutamine cyclotransferase precursor, Carica papaya, AF061240;supported by full-length cDNA: Ceres:114197.
At4g26720	253928_at	388.967	406.067	417.733	514	656.567	727.1	phosphoprotein phosphatase (PPX-1)
At4g27450	253874_at	1565.7	2401.47	2580.17	2456.43	2759.97	3507.47	putative protein stem-specific protein - Nicotiana tabacum,PID:g20037;supported by full-length cDNA: Ceres:35207.
At4g29820	253672_at	209.7	274.433	366	452.7	375.1	495.567	mRNA cleavage factor subunit - like protein mRNA cleavage factor I 25 kDa subunit, Homo sapiens, AJ001810;supported by full-length cDNA: Ceres:20435.
At4g32150	253462_at	1898.77	2743.93	3105.87	3265.53	2877.63	3622.53	synaptobrevin-like protein synaptobrevin-like protein, Mus musculus;supported by full-length cDNA: Ceres:41543.
At4g35750	253163_at	1894.43	3558.53	3913	3816.6	4994.23	6967.4	putative protein E1B 19K/Bcl-2-interacting protein Nip2, Homo sapiens, PIR2:I38864;supported by full-length cDNA: Ceres:17117.
At4g38640	252959_at	595.767	500.6	626.833	847.2	794.767	1071.43	putative protein NADH dehydrogenase (ubiquinone) (EC 1.6.5.3) chain 4 - Trypanosoma brucei mitochondrion (SGC6), PIR2:C22845; supported by cDNA: gi_16649076_gb_AY059908.1_
At5g05690	250752_at	5627.53	8744.2	9481.23	10793.8	8942.8	10630.7	cytochrome P450 90A1 (sp|Q42569) ; supported by full-length cDNA: Ceres: 36334.
At5g07010	250662_at	89.1	312.467	344.233	500.8	558.467	1717.6	steroid sulfotransferase-like protein ;supported by full-length cDNA: Ceres:124067.
At5g11950	250346_at	656.3	639.467	684.933	796.233	799.567	816.033	lysine decarboxylase - like protein lysine decarboxylase, Eikenella corrodens, EMBL:U89166
At5g16240	246502_at	291.867	391.033	463.4	627.267	575.233	654.133	stearoyl-acyl carrier protein desaturase stearoyl-acyl carrier protein desaturase sad1 - Linum usitatissimum, EMBL:AJ006957;supported by full-length cDNA: Ceres:41275.
At5g18200	250029_at	295.6	380.333	361.3	448.8	460.267	454.533	galactose-1-phosphate uridyl transferase-like protein ;supported by full-length cDNA: Ceres:34699.
At5g21170	246028_at	4819.73	6268.37	7421.07	7853.77	7051.37	7147.67	AKIN beta1 ; supported by full-length cDNA: Ceres: 41668.
At5g22790	249912_at	235.833	241.9	308.2	359.067	341.667	339.667	putative protein similar to unknown protein (gb AAF31706.1); supported by cDNA: gi_13605898_gb_AF367348.1_AF367348
At5g25460	246919_at	3567.83	5386.5	5687.63	6809.07	7344.93	7772.6	putative protein hypothetical protein - Ricinus communis, EMBL:Z81012;supported by full-length cDNA: Ceres:1351.
At5g42750	249190_at	203.3	273.1	303.467	255.867	335	365.467	unknown protein ;supported by full-length cDNA: Ceres:32890.
At5g47610	248759_at	149.8	220.3	242.333	371.733	285.867	325.067	putative protein similar to unknown protein (gb|AAF16660.1);supported by full-length cDNA: Ceres:15457.
At5g51970	248398_at	2407.8	3142.9	3890.23	3887.63	5199	4131.07	sorbitol dehydrogenase-like protein ;supported by full-length cDNA: Ceres:13875.
At5g52780	248329_at	519.967	602.867	732.2	996.767	1090.5	1151.13	putative protein similar to unknown protein (pir||T04431);supported by full-length cDNA: Ceres:26264.
At5g53160	248302_at	2103.67	3015.2	3514.03	3987.17	3790.13	3763.9	putative protein similar to unknown protein (pir||T02893)
At5g56040	248046_at	395	489.567	690.467	919.867	992.867	1338.07	receptor protein kinase-like protein
At5g57490	247923_at	952.867	895.033	1212.1	1357.23	1433.73	1466.73	porin-like protein ;supported by full-length cDNA: Ceres:23726.
At5g58480	247826_at	411.267	353.433	475.533	526.933	595.733	573.767	beta 1-3 glucanase - like protein beta 1-3 glucanase, Vitis vinifera, EMBL:VVI277900
At5g59380	247724_at	414.333	480.867	535.333	540.333	614.767	614.9	putative protein predicted protein, Arabidopsis thaliana
At5g59440	247735_at	511.433	568.567	658.567	803.1	757.8	737.8	thymidylate kinase - like protein thymidylate kinase, Arabidopsis thaliana, EMBL:AF081570;supported by full-length cDNA: Ceres:155539.
At5g61420	247549_at	123.533	101.9	135.633	224.133	253.633	308.6	putative transcription factor MYB28 ; supported by cDNA: gi_5823328_gb_AF175998.1_AF175998
At5g61520	247529_at	288.067	525.7	478.267	525.067	574.633	882.967	monosaccharide transporter STP3
At5g62680	247440_at	434.833	445.233	422.567	590.433	567.9	946.267	peptide transporter
At5g64730	247256_at	218.833	225	263.667	312.533	348.4	326.933	putative protein contains similarity to unknown protein (gb|AAF44992.1); supported by cDNA: gi_15028246_gb_AY046038.1_
At5g64780	247255_at	232.167	296.3	283.9	266.333	413.733	310.433	putative protein similar to unknown protein (pir||T04031); supported by full-length cDNA: Ceres: 144066.
