# Supplementary material for: Co-option of EDM2 to distinct regulatory modules in Arabidopsis thaliana development
Source: BMC Plant Biol. 2010 Sep 14;10:203. doi: 10.1186/1471-2229-10-203 (PMC2956552; doi:10.1186/1471-2229-10-203)
Supplement: Additional file 7 — Table S7: Microarray Data Set 7. List of genes in microarray data set 7 (as defined in Table 1). [file 1471-2229-10-203-S7.XLS]

## Sheet: Sheet1
Supplemental Table 7
SET 7 (EDM2 & WNK8 INDUCED)
66 genes
ATG #	Probe set ID	Col-0	edm2-2	pXVE:HA-EDM2-a	wnk8-1	wnk8-2	wnk8-3	Description
At1g01600	259429_at	265.3	136.067	123	89.7333	132.333	133.5	cytochrome P450, putative similar to cytochrome P450 GI:10442763 from [Triticum aestivum]
At1g02390	259418_at	90.2667	52.8333	43.4	55.6333	70.7	66.3333	unknown protein ; supported by cDNA: gi_16930412_gb_AF419560.1_AF419560
At1g09200	264262_at	3987.83	3173.2	3036.27	3256.1	2887.6	2913.87	Expressed protein ; supported by full-length cDNA: Ceres: 10388.
At1g11050	260477_at	400.4	154.7	187.733	145.567	208.2	182.9	Ser/Thr protein kinase isolog
At1g11140	262451_at	363.9	198.967	264.6	248.567	244.9	253.4	receptor-associated kinase isolog
At1g13650	256096_at	122.333	28.3333	9.83333	48.6333	17.2	16.5	unknown protein
At1g18360	261661_at	404.933	259.667	219.433	216.833	234.333	167.067	lysophospholipase homolog, putative similar to lysophospholipase homolog GB:AAB97366 GI:2801536 from [Oryza sativa]
At1g21120	261449_at	147.767	62.1667	22.2333	19.2	16.4333	12.3333	putative ATPase similar to GB:AAF28353 from [Fragaria x ananassa]
At1g21120	261450_s_at	216.833	66.5	30.5	18.6333	16.2	26.5667	O-methyltransferase, putative similar to GB:AAF28353 from [Fragaria x ananassa]
At1g21550	260881_at	589.867	212.267	95.2333	51.3	58.0667	59.4333	unknown protein contains similarity to calcium-binding protein GB:CAB63264 GI:6580549 from [Lotus japonicus]; supported by cDNA: gi_13605536_gb_AF361594.1_AF361594
At1g27770	261650_at	946.667	516.733	322.3	257.533	180.433	203.567	envelope Ca2+-ATPase identical to envelope Ca2+-ATPase GB:AAD10212 GI:516118 from (Arabidopsis thaliana); supported by cDNA: gi_493621_dbj_D13983.1_ATHRCECAA
At1g29690	259792_at	684.433	355.933	242.933	204.233	184.1	209.233	unknown protein ; supported by cDNA: gi_15809819_gb_AY054177.1_
At1g30040	260023_at	576.967	344.1	277.933	267.133	222.433	195.167	unknown protein
At1g36370	260126_at	332.267	220.933	162.567	145.567	162.1	216.6	putative hydroxymethyltransferase similar to serine hydroxymethyltransferage GB:P50433 from [Solanum tuberosum];supported by full-length cDNA: Ceres:122515.
At1g44446	245242_at	993.933	577.8	615.267	481.9	621.433	495.9	chlorophyll a oxygenase identical to chlorophyll a oxygenase GI:5853117 from [Arabidopsis thaliana]; supported by cDNA: gi_5478806_dbj_AB021316.1_AB021316
At1g56510	259629_at	339.733	160.5	157.733	98.0667	123.6	112.933	disease resistance protein contains domains associated with disease resistance genes in plants: TIR/NB-ARC/LRR
At1g59860	262911_s_at	1112.83	224.167	22.8333	4.3	14.7	19.3667	heat shock protein, putative similar to heat shock protein GI:19617 from [Medicago sativa];supported by full-length cDNA: Ceres:32795.
At1g69920	260406_at	83.2	11.6	28.3333	9.33333	21.4	10.4667	putative glutathione transferase similar to glutathione transferase GB:CAA09188 [Alopecurus myosuroides]
At1g70740	260206_at	288.533	110.6	157.1	109.533	158.833	125.167	putative protein kinase contains Pfam profile: PF00069 Eukaryotic protein kinase domain
At1g72520	260399_at	137.533	55.7333	52.7333	32.2	35.6667	45.1	putative lipoxygenase similar to lipoxygenase GB:CAB56692 [Arabidopsis thaliana]; supported by cDNA: gi_15810254_gb_AY056166.1_
At1g73600	259842_at	542.367	243.133	179.333	125.467	185.4	149.467	phosphoethanolamine N-methyltransferase, putative similar to GI:7407189 from [Spinacia oleracea]
At1g74310	260248_at	108.6	23.6	8.46667	26.9	22.3667	35.7	heat shock protein 101 (HSP101) identical to heat shock protein 101 GI:6715468 GB:AAF26423 from [Arabidopsis thaliana]
At1g80840	261892_at	312.6	172.1	156.333	156.1	141.033	175	transcription factor, putative similar to WRKY transcription factor GB:BAA87058 GI:6472585 from [Nicotiana tabacum];supported by full-length cDNA: Ceres:6437.
At2g05940	266037_at	275.667	166.1	101.133	82	128.8	106.733	putative protein kinase contains a protein kinase domain profile (PDOC00100); supported by cDNA: gi_15810412_gb_AY056245.1_
At2g06050	265530_at	5680	3166.73	2488.2	2177.73	1756.93	2191.43	12-oxophytodienoate-10,11-reductase ; supported by cDNA: gi_15294261_gb_AF410322.1_AF410322
At2g16280	263606_at	6951.77	4905.6	4697.03	4906.9	3705.23	3247.57	putative beta-ketoacyl-CoA synthase
At2g16660	265414_at	4876.6	3108.13	3081.07	2544.83	2251.73	2172.6	nodulin-like protein
At2g26150	266841_at	311.5	126.133	63.0333	14.7667	40.8333	24.9333	putative heat shock transcription factor
At2g29450	266299_at	2055.27	928.433	518.467	453.933	512.933	539.667	glutathione S-transferase identical to GB:X89216;supported by full-length cDNA: Ceres:6528.
At2g32150	265680_at	6882.93	4341.1	4250.07	3166.1	3409.53	2487.1	putative hydrolase ; supported by cDNA: gi_15982855_gb_AY057535.1_
At2g35260	266551_at	3261.83	2309.63	1976.9	1851.83	1583.8	1519.67	unknown protein ; supported by cDNA: gi_13605586_gb_AF361619.1_AF361619
At2g35930	263935_at	262.267	130.667	72.2	48.1333	107.8	170.367	unknown protein
At2g46370	263786_at	1319.33	780.967	664.167	617.933	629.933	768.8	putative auxin-responsive protein ; supported by cDNA: gi_15292854_gb_AY050861.1_
At3g04010	258805_at	190.5	77.2333	55.6333	39.9667	43.9	37.2	putative beta-1,3-glucanase similar to beta-1,3-glucanase GB:S12402 [Nicotiana sp], GB:CAA03908 [Citrus sinensis], GB:S44364 [Lycopersicon esculentum]
At3g09440	258979_at	2753.77	1158.57	631.933	558.567	512.933	1134.5	heat-shock protein (At-hsc70-3) identical to (At-hsc70-3) (cytosolic Hsp70) GB:CAA76606 [Arabidopsis thaliana]; supported by cDNA: gi_15292924_gb_AY050896.1_
At3g17330	258460_at	158.5	61.4333	65.5333	54.2	87.7	71.4333	unknown protein
At3g19450	258023_at	483.6	385.533	377.4	224.367	349.133	284.3	cinnamyl alcohol dehydrogenase identical to GB:P48523 from [Arabidopsis thaliana];supported by full-length cDNA: Ceres:4357.
At3g24500	258133_at	665.967	226.633	96.0667	61	111.133	73	ethylene-responsive transcriptional coactivator, putative similar to GB:AAD46402 from [Lycopersicon esculentum] (Plant J. 18 (6), 589-600 (1999));supported by full-length cDNA: Ceres:158734.
At3g44630	252648_at	235.033	149.633	83.4333	71.8667	79.0667	54.9667	disease resistance protein homolog disease resistance protein RPP1-WsB - Arabidopsis thaliana, EMBL:AF098963
At3g47960	252377_at	914.3	331.233	223.4	196.733	213.433	243.9	putative peptide transporter peptide transporter (ptr1), Hordeum vulgare, AF023472; supported by cDNA: gi_13877878_gb_AF370202.1_AF370202
At3g55980	251745_at	1382.97	595.8	463.267	377.1	476	521.433	putative protein zinc finger transcription factor (PEI1), Arabidopsis thaliana, EMBL:AF050463; supported by cDNA: gi_15810486_gb_AY056282.1_
At4g01950	255549_at	636.5	180.667	140.6	119.4	118.6	193.367	predicted protein of unknown function
At4g12720	254784_at	6251.57	4801.93	2781.07	1725.87	1403.7	1595.97	growth factor like protein antisense basic fibroblast growth factor GFG - Rattus norvegicus, PID:g1518635;supported by full-length cDNA: Ceres:148575.
At4g14680	245254_at	2061.3	1066.83	958.967	833.2	792.867	1070.33	ATP-sulfurylase ; supported by cDNA: gi_459143_gb_U06275.1_ATU06275
At4g17230	245247_at	1178.8	640.867	585.433	488.967	542.7	628.4	scarecrow-like 13 (SCL13) ; supported by cDNA: gi_16930432_gb_AF419570.1_AF419570
At4g18010	254707_at	680.967	277.4	187.1	152	148.467	234.067	putative protein inositol polyphosphate 5-phosphatase, Homo sapiens,PATCHX:G1019103; supported by cDNA: gi_10444262_gb_AF289634.1_AF289634
At4g23180	254256_at	1304.73	650.233	312.333	202.7	305.167	282.367	serine/threonine kinase -like protein serine/threonine kinase, Brassica oleracea; supported by cDNA: gi_13506744_gb_AF224705.1_AF224705
At4g24160	254204_at	845.067	504.333	384.667	380.4	304.5	389.8	putative protein CGI-58 protein - Homo sapiens,PID:g4929585
At4g25810	254042_at	1676.67	678.733	282.833	129.233	163.867	187.7	xyloglucan endo-1,4-beta-D-glucanase (XTR-6) ; supported by cDNA: gi_1244757_gb_U43488.1_ATU43488
At4g29740	253696_at	304.767	170.033	106.933	127.6	109.767	149.267	cytokinin oxidase - like protein cytokinin oxidase, Zea mays, gb:Y18377; supported by cDNA: gi_15450760_gb_AY054460.1_
At4g30280	253628_at	1340.43	348.767	92.8333	37.9667	43.3333	71.4333	xyloglucan endo-1,4-beta-D-glucanase-like protein xyloglucan endo-1,4-beta-D-glucanase (EC 3.2.1.-) XTR-3 - Arabidopsis thaliana,PIR2:S71222;supported by full-length cDNA: Ceres:142204.
At4g34150	253284_at	6419.7	3295.63	1797.97	1107.8	784.133	1161.87	putative protein hydroxyproline-rich glycoprotein precursor, Nicotiana tabacum, PIR2:S06733; supported by cDNA: gi_15724315_gb_AF412098.1_AF412098
At4g39940	252870_at	1830.9	943.867	661.6	649.867	583.733	1041.6	adenosine-5-phosphosulfate-kinase
At5g18670	250007_at	876.2	402.967	300.933	252.633	170.633	141.267	beta-amylase-like proten beta-amylase - Prunus armeniaca, EMBL:AF139501;supported by full-length cDNA: Ceres:30798.
At5g19240	249918_at	1017.13	609.867	213.4	135.8	126.1	125.733	putative protein predicted protein, Arabidopsis thaliana
At5g23350	249823_s_at	543.3	181.3	152.433	113.2	87.3667	53.9667	putative protein contains similarity to ABA-repsonsive protein
At5g25930	246858_at	258.567	159.567	94.4333	63.1	87.4333	91.2	receptor-like protein kinase - like receptor-like protein kinase 5, Arabidopsis thaliana, PIR:S27756
At5g37540	249626_at	255.667	164.433	118.733	93.7333	75.2	129.933	putative protein nucleoid DNA-binding protein cnd41, chloroplast, common tobacco, PIR:T01996; supported by cDNA: gi_15809849_gb_AY054192.1_
At5g39580	249459_at	630.667	262.767	130.333	74.4333	65.7667	98.6667	peroxidase ATP24a
At5g40380	249410_at	486.567	278.7	209.767	142.833	132.033	109	receptor-like protein kinase receptor-like serine/threonine kinase RKF2, Arabidopsis thaliana, EMBL:AF024649
At5g42250	249242_at	884.633	526.533	408.033	233.567	297.7	172.233	alcohol dehydrogenase
At5g45650	248961_at	499.767	281.033	291.667	255.967	326.067	307.1	subtilisin-like protease
At5g47910	248719_at	892.4	342.067	202.167	192.067	288.233	239.333	respiratory burst oxidase protein ; supported by cDNA: gi_3242788_gb_AF055357.1_AF055357
At5g57220	247949_at	735.367	292.433	119.033	89.0333	104.033	144.567	cytochrome P450
At5g57560	247925_at	18473.3	10991.5	7501.37	3471.37	4001.4	3425.3	TCH4 protein (gb|AAA92363.1) ; supported by cDNA: gi_14194112_gb_AF367262.1_AF367262
At5g63330	247368_at	516.667	340.733	344.133	334.333	337.2	259.3	putative protein contains similarity to kinase
At5g65140	247228_at	180.367	99.8667	71.8333	83.2667	64.0333	70.9333	trehalose-6-phosphate phosphatase
