# Supplementary material for: Co-option of EDM2 to distinct regulatory modules in Arabidopsis thaliana development
Source: BMC Plant Biol. 2010 Sep 14;10:203. doi: 10.1186/1471-2229-10-203 (PMC2956552; doi:10.1186/1471-2229-10-203)
Supplement: Additional file 8 — Table S8: Microarray Data Set 8. List of genes in microarray data set 8 (as defined in Table 1). [file 1471-2229-10-203-S8.XLS]

## Sheet: Sheet1
Supplemental Table 8
SET 8 (EDM2 & WNK8 SUPPRESSED)
15 genes
ATG #	Probe set ID	Col-0	edm2-2	pXVE:HA-EDM2-a	wnk8-1	wnk8-2	wnk8-3	Description
At1g06890	260818_at	1089.4	1477.8	1689.47	1801.4	1443.77	1761.23	unknown protein
At1g10070	264524_at	1058.1	2119	3276.9	2254.73	3006.83	2179.4	tat-binding protein, putative Highly Similar to branched-chain amino acid aminotransferase; Location of EST gb|T44177 and gb|AA395381; supported by cDNA: gi_15293208_gb_AY051038.1_
At1g19540	260662_at	214.1	287.633	468.267	491	632.4	291.4	2-hydroxyisoflavone reductase, putative similar to PIR:T08106 from [Betula pendula]
At1g30250	245771_at	200.833	433.567	487.367	712.2	703.633	1038	hypothetical protein predicted by genemark.hmm
At1g64660	261957_at	285.133	907.133	1385.17	1713.13	1492.93	2089.3	methionine/cystathionine gamma lyase, putative similar to methionine gamma-lyase GB:CAA04124.1 GI:2330885 from [Trichomonas vaginalis]; supported by cDNA: gi_15450931_gb_AY054546.1_
At3g15510	258385_at	178.333	200.667	200.6	194.7	232.667	239.3	putative jasmonic acid regulatory protein similar to jasmonic acid 2 GB:AAF04915 from [Lycopersicon esculentum]; supported by cDNA: gi_12060425_dbj_AB049071.1_AB049071
At3g51600	252115_at	13172.3	17126.5	17410.1	18062.1	16477.8	16684.4	non-specific lipid transfer protein ;supported by full-length cDNA: Ceres:8400.
At3g63210	251169_at	198.533	373.533	350.1	448.833	548.533	515.767	putative protein putative protein At2g25690 - Arabidopsis thaliana, EMBL:AC006053;supported by full-length cDNA: Ceres:40080.
At4g15110	245532_at	256.733	964.467	1133.77	1108.23	1314.83	979.033	cytochrome P450 like protein
At4g27450	253874_at	1565.7	2401.47	2580.17	2456.43	2759.97	3507.47	putative protein stem-specific protein - Nicotiana tabacum,PID:g20037;supported by full-length cDNA: Ceres:35207.
At4g32150	253462_at	1898.77	2743.93	3105.87	3265.53	2877.63	3622.53	synaptobrevin-like protein synaptobrevin-like protein, Mus musculus;supported by full-length cDNA: Ceres:41543.
At4g35750	253163_at	1894.43	3558.53	3913	3816.6	4994.23	6967.4	putative protein E1B 19K/Bcl-2-interacting protein Nip2, Homo sapiens, PIR2:I38864;supported by full-length cDNA: Ceres:17117.
At5g25460	246919_at	3567.83	5386.5	5687.63	6809.07	7344.93	7772.6	putative protein hypothetical protein - Ricinus communis, EMBL:Z81012;supported by full-length cDNA: Ceres:1351.
At5g61520	247529_at	288.067	525.7	478.267	525.067	574.633	882.967	monosaccharide transporter STP3
At5g64780	247255_at	232.167	296.3	283.9	266.333	413.733	310.433	putative protein similar to unknown protein (pir||T04031); supported by full-length cDNA: Ceres: 144066.
