# Supplementary material for: Co-option of EDM2 to distinct regulatory modules in Arabidopsis thaliana development
Source: BMC Plant Biol. 2010 Sep 14;10:203. doi: 10.1186/1471-2229-10-203 (PMC2956552; doi:10.1186/1471-2229-10-203)
Supplement: Additional file 9 — Table S9: Microarray Data Set 9. List of genes in microarray data set 9 (as defined in Table 1). [file 1471-2229-10-203-S9.XLS]

## Sheet: Sheet1
Supplemental Table 9
SET9 (only EDM2 induced)
50 genes
AGI#	Probe set ID	Col-0	edm2-2	pXVE:HA-EDM2-a	wnk8-1	wnk8-2	wnk8-3	Description
At1g01190	261574_at	285.733	102.233	116.967	120.033	123.067	215.9	cytochrome P450, putative similar to cytochrome P450 GB:L23209 GI:349717 from (Zea mays)
At1g07970	260678_at	293.633	190.633	306.267	384.7	405.833	485.333	hypothetical protein predicted by genemark.hmm
At1g11870	264350_at	839.467	553.833	711.6	694.167	737.567	641.733	putative seryl-tRNA synthetase similar to GB:CAA73496; supported by cDNA: gi_16226852_gb_AF428351.1_AF428351
At1g22430	261931_at	907.7	710.267	893.433	1047.57	999.167	945.733	alcohol dehydrogenase ADH, putative similar to alcohol dehydrogenase ADH GI:7705214 from [Lycopersicon esculentum]
At1g30520	261801_at	593.933	339.867	442.767	435.1	506.233	362.233	hypothetical protein similar to hypothetical protein GB:AAF19755 GI:6634775 from [Arabidopsis thaliana]
At1g32440	260653_at	564.2	291.967	443.9	530.867	505.5	461.633	pyruvate kinase, plastid isozyme, putative similar to GB:Z28374 from [Nicotiana tabacum] (Plant Mol. Biol. 27 (1), 79-89 (1995)); supported by cDNA: gi_16648690_gb_AY058121.1_
At1g43620	262722_at	484.067	295.933	345.8	375.667	394.5	333.367	sterol glucosyltransferase, putative similar to sterol glucosyltransferase GI:4731867 from [Dictyostelium discoideum]
At1g49630	261602_at	343	118.433	199.533	240.433	352.067	238.867	hydrogenase protein, putative similar to hydrogenase protein GB:X86493 GI:1149655 from [Clostridium perfringens]
At1g71460	259945_at	235.067	139.5	224.267	250.833	232.433	265.167	unknown protein
At2g04845	263630_at	330.733	168.933	305.633	279.4	309.833	269.7	Expressed protein ; supported by full-length cDNA: Ceres: 21909.
At2g04850	263629_at	155.233	50.9667	92.2	143.7	100.167	122.633	hypothetical protein predicted by genscan;supported by full-length cDNA: Ceres:113395.
At2g16440	263612_at	208.267	101.4	136.933	107.067	186.633	138.067	putative CDC21 protein
At2g16500	263241_at	984.667	91.7333	1145.43	1389.47	1077.67	1443.9	arginine decarboxylase identical to GP:1590814:U52851; supported by cDNA: gi_1590813_gb_U52851.1_ATU52851
At2g25870	266678_at	1769.77	1227.83	1699.6	1769.6	1783.37	1626.67	hypothetical protein predicted by grail
At2g26870	266860_at	212.967	122.033	142.233	137.767	170.167	120.567	putative phospholipase C
At2g30390	267471_at	1858.07	1320.3	1786.37	1536.87	1828.3	1488.47	putative ferrochelatase precusor ; supported by cDNA: gi_16226930_gb_AF428371.1_AF428371
At2g31530	263425_at	399.033	312.967	336.133	335.267	307.267	303.9	putative preprotein translocase SECY protein
At2g32640	267549_at	263.533	165.033	177.5	192.733	238.133	157.5	hypothetical protein predicted by genscan
At2g47880	266516_at	667.567	391.167	663.367	800.467	678.267	640.9	putative glutaredoxin ;supported by full-length cDNA: Ceres:21006.
At3g05410	259160_at	501.467	211.333	470.033	335.5	430.267	291.9	unknown protein
At3g10340	259149_at	246.433	129.5	198.067	218.2	197.967	229.533	putative phenylalanine ammonia-lyase similar to phenylalanine ammonia-lyase GB:S48726 [Petroselinum crispum]
At3g16860	256763_at	141.3	87.5	80.2	71.3667	100.533	99.9	unknown protein
At3g19970	256627_at	198.3	80.4333	80.4	89.1667	99.4333	115.9	unknown protein ; supported by cDNA: gi_14532501_gb_AY039875.1_
At3g27180	256752_at	525.2	380.733	450.867	428.767	481.2	487.9	hypothetical protein predicted by genemark.hmm
At3g48440	252359_at	182.8	139.1	185.067	213	205.333	183.367	putative protein predicted proteins, Arabidopsis thaliana
At3g61700	251274_at	338.6	195.833	261.633	263.9	335.667	331.7	putative protein hypothetical protein At2g46420 - Arabidopsis thaliana, EMBL:AC006526
At3g63510	251119_at	408.833	277.4	387.333	372.133	478.933	415.7	putative protein nifR3 protein, Azospirillum brasilense, PIR:I39492;supported by full-length cDNA: Ceres:114107.
At4g04955	255310_at	723.533	458.3	780.767	925.267	918.033	1315.57	Expressed protein ; supported by full-length cDNA: Ceres: 269337.
At4g09510	255038_at	321.333	210.2	225.6	301.033	260.5	294.733	neutral invertase like protein Daucus carota mRNA, PID:e1372926;supported by full-length cDNA: Ceres:156092.
At4g16870	245449_at	258.433	82.8333	163.8	165.9	195.267	190.733	retrotransposon like protein
At4g19010	254600_at	163.867	103.133	188.567	212.467	164.667	192.867	4-coumarate-CoA ligase - like 4-coumarate-CoA ligase, Arabidopsis thaliana, PIR2:S57784
At4g21390	254408_at	76.4333	23.4	26.3	41.8667	42.2	45.4	serine/threonine kinase - like protein serine/threonine kinase BRLK, Brassica oleracea, gb:Y12531
At4g28740	253765_at	581.567	338.4	415.9	331	351.067	321.833	hypothetical protein ;supported by full-length cDNA: Ceres:36080.
At4g29780	253643_at	230.467	106.933	93.4333	112.033	102.7	125	hypothetical protein ;supported by full-length cDNA: Ceres:249769.
At4g31390	253517_at	319.033	218.433	270.067	279.267	323.6	387.767	predicted protein hypothetical protein slr1919, Synechocystis sp., PIR2:S75233
At4g33920	253323_at	241.533	126.267	147.767	117.733	118.9	137	putative protein protein phosphatase Wip1, Homo sapiens, PID:g2218063;supported by full-length cDNA: Ceres:40123.
At4g35350	253191_at	309.167	165.367	241	207.067	235.267	214.167	cysteine protease XCP1 identical to papain-type cysteine endopeptidase XCP1 GI:6708181 from [Arabidopsis thaliana]
At4g39950	252827_at	416.267	186.967	148.8	150.3	182.833	397.1	cytochrome P450 - like protein cytochrome P450, Sinapis alba, AF069494; supported by cDNA: gi_15028134_gb_AY046017.1_
At5g09300	245884_at	136.267	85.6	90.4667	103.533	136.333	124.567	branched-chain alpha keto-acid dehydrogenase E1 alpha subunit-like protein branched-chain alpha keto-acid dehydrogenase E1 alpha subunit - Arabidopsis thaliana, EMBL:AF077955;supported by full-length cDNA: Ceres:3693.
At5g13200	250279_at	422.367	228.333	266.6	211.733	212.267	258.133	ABA-responsive protein - like ABA-responsive protein, Hordeum vulgare, EMBL:AF026538
At5g16080	246485_at	269.833	102.967	161.633	169.4	76.6333	217.467	putative protein cell death associated protein - Nicotiana tabacum, EMBL:AF212184;supported by full-length cDNA: Ceres:37170.
At5g16190	246494_at	124.167	59.1333	65.3	74	66.0333	84.4667	putative protein putative cellulose synthase celA - Rhizobium leguminosarum, EMBL:AF121340
At5g24670	246957_at	287.7	140.933	256.267	211.533	318.5	317.9	unknown protein
At5g38710	249527_at	127.533	66.7667	83.5667	47.2667	92.8	80.9667	proline oxidase, mitochondrial precursor -like protein PROLINE OXIDASE, MITOCHONDRIAL PRECURSOR, Arabidopsis thaliana, SWISSNEW:PROD
At5g39080	249493_at	1119.5	750.633	757.8	820.8	791.833	807.067	acyltransferase -like protein Anthocyanin 5-aromatic acyltransferase, Gentiana triflora, EMBL:AB010708;supported by full-length cDNA: Ceres:37806.
At5g57190	247940_at	111.967	63.7333	70.4667	102.833	81.6333	52.7	phosphatidylserine decarboxylase
At5g59870	247651_at	4521.53	3171.4	3392.4	4605.5	3745.07	3448.5	histone H2A - like protein histone H2A, parsley, PIR:S11498;supported by full-length cDNA: Ceres:20036.
At5g60690	247589_at	266.6	158.467	233.533	270.233	292.067	374.533	REVOLUTA or interfascicular fiberless 1 ; supported by cDNA: gi_6524952_gb_AF188994.1_AF188994
At5g61480	247527_at	215.7	86.5333	110.533	103.533	123.133	178.467	leucine-rich receptor-like protein kinase - like protein leucine-rich receptor-like protein kinase LRPKm1, Malus domestica, EMBL:AF053127
At5g63980	247313_at	1365.87	866.8	879.5	1017.8	1136.07	1059.77	3(2),5-bisphosphate nucleotidase ; supported by cDNA: gi_15281147_gb_AY034894.1_
