# Supplementary material for: Co-option of EDM2 to distinct regulatory modules in Arabidopsis thaliana development
Source: BMC Plant Biol. 2010 Sep 14;10:203. doi: 10.1186/1471-2229-10-203 (PMC2956552; doi:10.1186/1471-2229-10-203)
Supplement: Additional file 10 — Table S10: Microarray Data Set 10. List of genes in microarray data set 10 (as defined in Table 1). [file 1471-2229-10-203-S10.XLS]

## Sheet: Sheet1
Supplemental Table 10
Set 10 (only edm2 suppressed)
91 genes
ATG #	Probe set ID	Col-0	edm2-2	pXVE:HA-EDM2-a	wnk8-1	wnk8-2	wnk8-3	Description
At1g02340	259417_at	288.1	921.3	424.6	370.9	515.133	514.033	unknown protein contains similarity to phytochrome interacting factor 3 GI:3929586 from [Arabidopsis thaliana]; supported by cDNA: gi_11870114_gb_AF324245.1_AF324245
At1g07090	256062_at	347.467	934.7	536.367	770.267	518.033	860.933	unknown protein ;supported by full-length cDNA: Ceres:28780.
At1g08630	264777_at	235.667	344.6	376.3	303	300.067	261	unknown protein similar to L-allo-threonine aldolase (D87890); similar to ESTs gb|R30517, gb|T42772, gb|R90493, and gb|R90493;supported by full-length cDNA: Ceres:271327.
At1g17080	262481_at	1836.43	2722.9	2294.1	1967.33	2074.73	1886.83	unknown protein Location of ests 147K6T7 (gb|T75883), 91C11T7 (gb|AA067428), 162K21T7 (gb|R29908), 91C11XP 3 (gb|AI100498), 162K21XP 3 (gb|AA650983), and 147K6TM 3 (gb|AI100730); supported by cDNA: gi_15010587_gb_AY045595.1_
At1g23840	265189_at	80.8333	160.1	87.3333	64.6667	75.6667	81.4	unknown protein ; supported by cDNA: gi_14335017_gb_AY037188.1_
At1g25230	245637_at	2947.7	5373.63	4649.13	5404.03	4368.3	4182.07	hypothetical protein similar to putative purple acid phosphatase precursor GI:7331195 from [Glycine max]
At1g30160	256188_at	84.3333	122.533	93.9333	88.3	88.3	110.9	unknown protein similar to hypothetical protein GI:8778720 from [Arabidopsis thaliana]
At1g31580	256497_at	17855.3	26265.7	17674.4	19080	14592.6	16281.1	ORF1, putative similar to ORF1 GI:457716 from (Arabidopsis thaliana); supported by cDNA: gi_16649160_gb_AY059950.1_
At1g33055	261567_at	143.6	577.233	401.433	620.533	500.2	420.567	Expressed protein ; supported by cDNA: gi_13877526_gb_AF370464.1_AF370464
At1g45976	245781_at	1014.83	1275.37	1411.17	1070.43	1311.53	1140.87	S-ribonuclease binding protein SBP1, putative similar to S-ribonuclease binding protein SBP1 GI:6760451 from [Petunia hybrida]; supported by cDNA: gi_11692935_gb_AF324720.1_AF324720
At1g52040	265058_s_at	341.533	969.767	284.3	613.067	118.333	788.333	myrosinase-binding protein homolog, putative almost identical to myrosinase-binding protein homolog GI:2997767 from [Arabidopsis thaliana]; supported by cDNA: gi_13937207_gb_AF372958.1_AF372958
At1g52200	259841_at	1235.93	3329.4	2179.57	1766.73	1313.53	3215.1	unknown protein ; supported by full-length cDNA: Ceres: 16614.
At1g53870	262259_s_at	214.9	574.967	483.367	378.367	294.167	349.8	hypothetical protein predicted by genemark.hmm;supported by full-length cDNA: Ceres:1094.
At1g56150	262092_at	206.333	391.567	472.533	466.067	590.967	534.067	unknown protein
At1g57630	246405_at	23.1	53.2333	10.8667	10.0667	27.6333	44.8667	disease resistance protein RPP1-WsB, putative similar to disease resistance protein RPP1-WsB GI:9279731 from [Arabidopsis thaliana]
At1g62360	260632_at	107.567	259.133	165.7	189.3	123.8	121.9	homeobox protein, putative similar to homeobox protein GI:3046821 from [Nicotiana tabacum]; supported by cDNA: gi_1167915_gb_U32344.1_ATU32344
At1g64360	259766_at	94.1333	190.733	73.0667	86.2667	82.9333	56	unknown protein ;supported by full-length cDNA: Ceres:10323.
At1g65500	264635_at	85.8667	255.967	87.6333	55.6	110.433	105.5	unknown protein ;supported by full-length cDNA: Ceres:25136.
At1g69530	256299_at	1596.97	3645.23	2568.23	3400.7	2181.5	3217.9	expansin (At-EXP1) identical to expansin (At-EXP1) [Arabidopsis thaliana] GI:1041702;supported by full-length cDNA: Ceres:255048.
At1g70850	262260_at	1167.03	2570.4	1828.87	1264.53	1292.67	1514.77	major latex protein (MLP149), putative similar to major latex protein (MLP149) GI:294061 from [Papaver somniferum];supported by full-length cDNA: Ceres:30081.
At1g72070	256337_at	233.067	675.167	259.733	200.433	194.3	373.9	unknown protein
At1g72070	256340_at	70.6	49.8667	41.8333	18.5667	25.6333	43.3	DnaJ protein, putative contains Pfam profile: PF00226: DnaJ domain;supported by full-length cDNA: Ceres:25569.
At1g75040	259925_at	99.9333	250	42.6667	51.8667	112.7	155.333	thaumatin-like protein similar to thaumatin GB:AAD55090 [Vitis riparia]; contains Pfam profile: PF00314 Thaumatin family; supported by cDNA: gi_14334527_gb_AY035168.1_
At1g78460	263126_at	3265.3	4513.83	4790.23	3992.5	4281.87	4358.43	hypothetical protein predicted by genemark.hmm
At2g02930	266746_s_at	2194.4	5293.3	3250.63	3268.53	3722.07	5554.1	putative glutathione S-transferase ;supported by full-length cDNA: Ceres:27915.; supported by cDNA: gi_11095995_gb_AF288181.1_AF288181
At2g04050	263402_at	5.2	70.2	17.2333	44.9333	8.43333	18.2	hypothetical protein similar to hypothetical protein GB:AAC27412
At2g05380	263046_at	10300.3	16522.5	13829.4	12686.3	12373.1	12903.8	unknown protein ; supported by cDNA: gi_15146251_gb_AY049267.1_
At2g14560	265837_at	71.6333	406.233	43.0333	20.2333	84.1	88.8667	unknown protein
At2g15390	263565_at	56.9667	79.6667	35.1333	42.7	53.0333	90.3333	unknown protein
At2g18600	265926_at	63.2667	201.833	116.967	88	100.533	100.533	RUB1-conjugating enzyme, putative similar to gi:6635457
At2g18660	266070_at	12.7	50.2667	2.9	20.6	9.36667	33.2333	hypothetical protein predicted by genscan
At2g19970	265588_at	8.46667	133.967	71.0333	135.4	9.56667	93.5	putative pathogenesis-related protein
At2g21640	263515_at	154	313.167	116.1	74.0333	136.867	43.8	unknown protein
At2g25510	265611_at	5542.13	20271.7	6189.1	6833.67	8566.4	8837.47	unknown protein ;supported by full-length cDNA: Ceres:10730.
At2g36970	263847_at	74.7333	128.067	97.6333	105.067	111.967	182.567	putative glucosyltransferase ; supported by cDNA: gi_15809993_gb_AY054265.1_
At2g37130	265471_at	603.8	1327.57	683.133	657.1	1010.93	1150.6	putative peroxidase ATP2a ;supported by full-length cDNA: Ceres:3571.
At2g38530	266415_at	4764.3	9830.83	4805.23	4485.83	3917.3	6402.3	putative nonspecific lipid-transfer protein ;supported by full-length cDNA: Ceres:18328.
At2g43130	266394_at	601.5	807.967	819.033	880.967	829.233	1067	Ras-related GTP-binding protein (ARA-4) identical to GB:D01026; supported by cDNA: gi_217838_dbj_D01026.1_ATHARA4
At2g46440	263776_s_at	63.6333	96.6333	33.4667	13.2667	36.6667	53.3667	putative cyclic nucleotide-regulated ion channel protein
At3g03470	259058_at	80.0333	130.833	111.7	82.2333	78.7	153.2	putative cytochrome P450 similar to cytochrome P450 89A2 GB:Q42602 [Arabidopsis thaliana]; supported by cDNA: gi_15983413_gb_AF424581.1_AF424581
At3g04720	258791_at	1118.87	2927.4	2028.47	2267.5	2575.93	2126.9	hevein-like protein precursor (PR-4) identical to hevein-like protein precursor GB:P43082 [Arabidopsis thaliana], similar to wound-induced protein (WIN2) precursor GB:P09762 [Solanum tuberosum]; Pfam HMM hit: chitin_binding proteins;supported by full-len
At3g12730	257698_at	142.933	182.167	162.733	132.8	168.033	155.9	regulatory protein of P-starvation acclimation response Psr1, putative similar to regulatory protein of P-starvation acclimation response Psr1 GB:AAD55941 from [Chlamydomonas reinhardtii]
At3g13910	258201_at	228.967	423.967	308.3	243.933	249.667	303.033	hypothetical protein predicted by genscan+supported by full-length cDNA: Ceres:17883.
At3g16770	258434_at	1077.57	2029.83	1947.83	1592.8	2054.57	1900.8	AP2 domain containing protein RAP2.3 identical to GB:AAC49769 from [Arabidopsis thaliana];supported by full-length cDNA: Ceres:35981.
At3g19470	258019_at	44.7333	103.1	59.2333	56.8	46.2667	55.4667	hypothetical protein predicted by genemark;supported by full-length cDNA: Ceres:265263.
At3g20100	257129_at	61.6	178.833	145.667	119.1	93.2667	145.267	cytochrome P450, putative contains Pfam profile: PF00067 cytochrome P450;supported by full-length cDNA: Ceres:149380.
At3g22231	256766_at	4696.73	14491.4	4896.1	3068.9	2245.13	3450.3	Expressed protein ; supported by cDNA: gi_14335055_gb_AY037207.1_
At3g22240	256617_at	6227.1	16116.5	4575.2	1729.17	2570.33	3241.1	unknown protein ; supported by full-length cDNA: Ceres: 368.
At3g26210	257623_at	30.7667	61.9	49.5667	27.6	33.9	51.0667	cytochrome P450, putative contains Pfam profile: PF00067 cytochrome P450
At3g28500	256597_at	82.0667	215.567	41.8667	46.0667	47.4	43.4	acidic ribosomal protein P2b (rpp2b), putative similar to acidic ribosomal protein P2b (rpp2b) GB:U62753 GI:2431770 from [Zea mays];supported by full-length cDNA: Ceres:27571.
At3g30720	256940_at	39.2667	364.433	54.8667	84	28.5667	121.2	unknown protein
At3g50560	252167_at	769	1333.7	1007.93	622.333	611.8	579.633	putative protein steroid dehydrogenase homolog - Homo sapiens, EMBL:AF078850;supported by full-length cDNA: Ceres:34560.
At3g50740	252183_at	856.967	2423.77	1676.97	1834.17	1261.1	2585.47	UTP-glucose glucosyltransferase - like protein UTP-glucose glucosyltransferase, Manihot esculenta, PIR:S41951; supported by cDNA: gi_15146271_gb_AY049277.1_
At3g50900	252133_at	94.6667	178.567	159.433	122.7	124.5	254.8	hypothetical protein hypothetical protein - Arabidopsis thaliana chromosome 4 AP2 contig, PID:e353223;supported by full-length cDNA: Ceres:10044.
At3g51000	252095_at	420.167	481.633	341.067	305.5	479.233	231.6	epoxide hydrolase-like protein epoxide hydrolase homolog - Glycine max, PIR:T07145; supported by cDNA: gi_13937212_gb_AF372961.1_AF372961
At3g60450	251370_at	592.033	872.467	879.333	962.067	833.633	1036.67	putative protein prib5, Ribes nigrum, EMBL:RNI7578;supported by full-length cDNA: Ceres:15792.
At3g61630	251282_at	440.5	979.6	479.667	330.433	334.467	319.567	putative protein transcription factor Pti6 - Lycopersicon esculentum, PIR:T07728;supported by full-length cDNA: Ceres:100688.
At4g03320	255430_at	68.9	122.267	69.6667	64.3	67.9333	117.067	putative chloroplast protein import component similar to P. sativum Tic20 chloroplast protein import component, GenBank accession number AF095285;supported by full-length cDNA: Ceres:111207.
At4g08470	255148_at	192.5	487.733	244.4	246.767	335.667	359.733	putative mitogen-activated protein kinase
At4g12470	254818_at	937.4	2436.73	1724.43	1573.37	1106.33	2663.27	pEARLI 1-like protein Arabidopsis thaliana pEARLI 1 mRNA, PID:g871780
At4g12480	254805_at	111.167	141.067	9.23333	4.46667	5.26667	59.9667	pEARLI 1 ; supported by cDNA: gi_871779_gb_L43080.1_ATHPEAR
At4g14020	245385_at	263.333	494.667	275.867	222.6	242.4	310.667	hypothetical protein ;supported by full-length cDNA: Ceres:13520.
At4g14400	245265_at	122.367	291.9	99.6333	95.3667	191.967	154.3	hypothetical protein ; supported by cDNA: gi_15810232_gb_AY056155.1_
At4g15610	245317_at	501.033	1005.97	988.133	1023.73	947.433	2225.97	hypothetical protein ; supported by full-length cDNA: Ceres: 26019.
At4g23680	254234_at	60.5333	85.8	33.7	41.0333	33.4667	57.4333	putative major latex protein major latex protein type 1 - Arabidopsis thaliana, EMBL:X91960; supported by cDNA: gi_13605713_gb_AF361838.1_AF361838
At4g28040	253829_at	311.133	908.8	866.533	720.233	830.767	508	Medicago nodulin N21-like protein MtN21 gene, Medicago truncatula, Y15293; supported by cDNA: gi_13899060_gb_AF370525.1_AF370525
At4g28270	253806_at	413.533	762.667	551.833	571.3	641.033	711.6	putative protein Arabidopsis thaliana RMA1 mRNA, PID:d1029538
At4g32280	253423_at	286.967	1103.7	992.833	831.9	742.233	1612.77	Expressed protein ; supported by cDNA: gi_14190492_gb_AF380646.1_AF380646
At4g33780	253303_at	328.4	515.533	528.6	558.633	547.867	534.1	putative protein ; supported by full-length cDNA: Ceres: 263734.
At4g34970	253217_at	339.267	531.6	538.733	449.567	428.3	506.633	actin depolymerizing factor - like protein actin depolymerizing factor1, Arabidopsis thaliana, PID:G1408471
At4g36540	246275_at	536.933	853.7	753.167	813.833	1302.73	1018.43	putative protein ; supported by full-length cDNA: Ceres: 123997.
At4g38080	253024_at	262.033	398.567	332	420.2	270.433	310.133	putative protein
At4g38260	252981_at	165.133	260.033	253.267	227.167	286.467	298.333	putative protein gene T10 protein - mouse, PIR2:S37488; supported by cDNA: gi_15451201_gb_AY054681.1_
At5g01600	251109_at	6593	12655.9	9132.2	7704.17	9719.53	6496.43	ferritin 1 precursor ;supported by full-length cDNA: Ceres:1100.
At5g04820	246952_at	299.067	547.2	490.767	510.167	486.767	515.367	putative protein similar to unknown protein (pir||T08445);supported by full-length cDNA: Ceres:11651.
At5g10140	250476_at	693.267	1517.77	575.533	696.9	806.4	532.1	MADS box protein FLOWERING LOCUS F (FLF) ; supported by cDNA: gi_4469407_gb_AF116527.1_AF116527
At5g15150	250108_at	64.5	116.5	110.967	121.667	78.7333	108.367	homeobox-leucine zipper protein HAT7 ; supported by cDNA: gi_527636_gb_U09340.1_ATU09340
At5g26270	246888_at	340.833	836.033	186.3	799.2	663.1	696.2	putative protein
At5g35480	249726_at	26.8333	198.167	27.6	24.1333	22.6	21.4667	unknown protein
At5g35490	249727_at	86.5	274.967	45.9667	64.9	39.6667	48.3667	putative protein similar to unknown protein (gb|AAB61527.1)
At5g37740	249580_at	568.867	805.167	687.4	504.6	613.233	555.033	putative protein predicted proteins, Arabidopsis thaliana; supported by cDNA: gi_15810334_gb_AY056206.1_
At5g38650	249525_at	1062.8	1553.27	1293.67	1396.93	1309.4	1209.03	putative protein similar to unknown protein (gb|AAB95243.1);supported by full-length cDNA: Ceres:42336.
At5g43780	249112_at	946.1	1479.8	1170.13	914.267	998.4	891.2	ATP sulfurylase precursor (gb|AAD26634.1)
At5g51480	248405_at	80.7333	148.833	48.8667	22.6667	16.1667	69.6333	putative protein pectinesterase-like; strong similarity to pollen-specific protein
At5g53980	248208_at	81.9333	324.633	277.633	96.0667	177.7	162.733	unknown protein
At5g58310	247814_at	85.9667	128.867	75.6667	66.7333	67.2667	18.6333	polyneuridine aldehyde esterase-like; also similar to alpha-hydroxynitrile lyase ;supported by full-length cDNA: Ceres:123228.
At5g60610	247640_at	31.1667	139.733	30.9	12.5333	29.7667	16.6667	putative protein various predicted proteins, Arabidopsis thaliana;supported by full-length cDNA: Ceres:142077.
At5g60950	247604_at	6.4	56.6	8.4	17.9333	25.1333	13.2333	putative phytochelatin synthetase - like putative phytochelatin synthetase, Arabidopsis thaliana, EMBL:ATH6787
At5g61760	247495_at	213.667	250.5	272.967	299.367	305.067	426.633	putative protein predicted protein, Arabidopsis thaliana;supported by full-length cDNA: Ceres:19114.
At5g62930	247396_at	576.033	792.133	806.733	835.533	784.4	750.4	putative protein predicted proteins, Oryza sativa, Arabidopsis thaliana and yeast
AtMg00180	244951_s_at	202.7	340.267	272.367	245.8	215.3	257.033	cytochrome c biogenesis orf452
AtMg00590	265233_s_at	95.9	195.467	155.533	115.867	137.433	171.4	hypothetical protein
