# Supplementary material for: Co-option of EDM2 to distinct regulatory modules in Arabidopsis thaliana development
Source: BMC Plant Biol. 2010 Sep 14;10:203. doi: 10.1186/1471-2229-10-203 (PMC2956552; doi:10.1186/1471-2229-10-203)
Supplement: Additional file 11 — Table S11: Microarray Data Set 11. List of genes in microarray data set 11 (as defined in Table 1). [file 1471-2229-10-203-S11.XLS]

## Sheet: Sheet1
Supplemental Table 11
set 11 (only WNK8 induced)
236 genes
ATG #	Probe set ID	Col-0	edm2-2	pXVE:HA-EDM2-a	wnk8-1	wnk8-2	wnk8-3	Description
At1g01470	259426_at	6515.53	5741.4	5196.87	4944.2	3644.33	4303.67	hypothetical protein contains similarity to 1-phosphatidylinositol-4-phosphate 5-kinase(AtPIP5K1) GI:3702691 from [Arabidopsis thaliana]
At1g02660	260915_at	2077.53	1115.8	1052.9	758.7	803.967	766.133	hypothetical protein similar to hypothetical protein GB:CAB83109 GI:7362739 from [Arabidopsis thaliana]; supported by cDNA: gi_15081706_gb_AY048246.1_
At1g03220	264365_s_at	6868.33	5126.27	4282.97	4292.67	2700.47	3919.03	unknown protein Strong similarity to gb|D14550 extracellular dermal glycoprotein (EDGP) precursor from Daucus carota. ESTs gb|H37281, gb|T44167, gb|T21813, gb|N38437, gb|Z26470, gb|R65072, gb|N76373, gb|F15470, gb|Z35182, gb|H76373, gb|Z34678 and gb|Z353
At1g03850	265067_at	1631.57	2270.23	1472.4	833.967	969.067	759.867	hypothetical protein predicted by genefinder;supported by full-length cDNA: Ceres:271253.
At1g06040	260956_at	2846.03	2541.47	2053.77	2102.43	1637	1596.47	salt-tolerance protein identical to salt-tolerance protein GB:CAA64819 GI:1565225 from [Arabidopsis thaliana];supported by full-length cDNA: Ceres:39912.
At1g09070	264655_at	9482.13	8753.43	6279.8	4496.77	4236.03	5308.03	unknown protein Similar to Glycine SRC2 (gb|AB000130). ESTs gb|H76869,gb|T21700,gb|ATTS5089 come from this gene; supported by cDNA: gi_15010557_gb_AY045580.1_
At1g10340	264434_at	132.033	97.1	59.6333	48.9667	58.8333	59.4	hypothetical protein predicted by genscan; supported by cDNA: gi_13937239_gb_AF372975.1_AF372975
At1g10960	260481_at	7947.13	7554	6305.93	6678.87	4910.6	4422.57	ferredoxin precusor isolog ;supported by full-length cDNA: Ceres:20637.
At1g11380	261822_at	1403.6	1329.83	1205.33	868	777.533	701.2	unknown protein ;supported by full-length cDNA: Ceres:113571.
At1g11890	264373_at	2152.23	1674.2	1400.07	1338.97	1267.33	1003.4	putative vesicle transport protein Contains similarity to vesicle trafficking protein gb|U91538 from Mus musculus. ESTs gb|F15494 and gb|F14097 come from this gene;supported by full-length cDNA: Ceres:273.
At1g13260	259364_at	1843.47	1600.07	1160.73	663.633	678.867	776.1	DNA-binding protein RAV1 identical to RAV1 GI:3868857 from [Arabidopsis thaliana]; supported by cDNA: gi_3868856_dbj_AB013886.1_AB013886
At1g14360	261485_at	455.867	352.333	289.533	272.233	305.4	218.833	unknown protein ;supported by full-length cDNA: Ceres:6937.
At1g17190	262516_at	333.5	232.367	190.233	159.3	161.133	117.1	putative glutathione transferase One of three repeated glutathione transferases. 65% identical to glutathione transferase [Arabidopsis thaliana] (gi|4006934). Location of est 141C5T7 (gb|T46669)
At1g17420	261037_at	585.333	249.167	198.733	169	145.267	203.733	lipoxygenase identical to GB:CAB56692 from (Arabidopsis thaliana)
At1g17620	260686_at	1547.3	1165.17	667.067	484.033	341.867	515.733	unknown protein ; supported by cDNA: gi_13358204_gb_AF325013.2_AF325013
At1g19020	259479_at	2895.27	2010.47	577.167	235.533	199.267	351.4	Expressed protein ; supported by full-length cDNA: Ceres: 31015.
At1g19380	260656_at	3861.17	4848.83	2417.47	1278.63	1012.5	1852.9	hypothetical protein predicted by genemark.hmm
At1g19770	261143_at	8038.7	5688.67	4798.07	3870.63	3609.13	4103.1	unknown protein
At1g20450	259516_at	4802.9	2880.83	1747.37	869.1	1316.33	957.333	hypothetical protein ; supported by cDNA: gi_15081631_gb_AY048208.1_
At1g21100	261459_at	708.833	682.5	356.833	340.167	251.367	398.733	O-methyltransferase, putative similar to GB:AAF28353 from [Fragaria x ananassa]; supported by cDNA: gi_15982843_gb_AY057529.1_
At1g21910	260856_at	2093.17	1311.73	899.067	448.567	383.6	549.267	TINY-like protein similar to TINY GB:CAA64359 GI:1246403 from [Arabidopsis thaliana];supported by full-length cDNA: Ceres:19721.
At1g22280	255967_at	1824.6	1561.97	953	559.833	779.233	722.233	protein phosphatase type 2C, putative similar to protein phosphatase type 2C GI:4336436 from [Lotus japonicus];supported by full-length cDNA: Ceres:119977.
At1g22400	261934_at	3047.2	2492.2	2058.6	1739.3	1282.73	1703.4	UDP-glucose glucosyltransferase, putative similar to UDP-glucose glucosyltransferase GI:6561805 from [Sorghum bicolor]
At1g23710	265184_at	328.9	308.233	186.467	148.467	138.367	144.8	unknown protein ;supported by full-length cDNA: Ceres:36437.
At1g25400	255733_at	2259.87	1695.97	1354.5	966.9	886.3	1036.57	unknown protein similar to unknown protein GI:6714347 from [Arabidopsis thaliana];supported by full-length cDNA: Ceres:103226.
At1g27100	257407_at	3299.27	2640.13	2189.4	1601.43	1826.13	1630.17	unknown protein
At1g28230	245671_at	409.033	405.067	312.867	258.9	233.067	214.8	purine permease identical to purine permease GI:7620007 from [Arabidopsis thaliana]; supported by cDNA: gi_7620006_gb_AF078531.1_AF078531
At1g28600	262745_at	869	546.6	464.133	303.6	352.8	332.767	lipase, putative contains Pfam profile: PF00657 Lipase/Acylhydrolase with GDSL-like motif;supported by full-length cDNA: Ceres:37307.
At1g30070	260025_at	682.8	475.767	222.233	143.1	238.333	171.567	unknown protein ;supported by full-length cDNA: Ceres:270659.
At1g33560	256425_at	157.7	188.267	101.267	78.9	119.233	96.2667	disease resistance protein, putative similar to disease resistance protein RPP1-WsB GB:BAB01321 GI:9279731 from (Arabidopsis thaliana)
At1g35140	245757_at	4345.73	2098.5	1489.2	516.033	472.767	640.9	phosphate-induced (phi-1) protein, putative similar to phi-1 GB:BAA33810 GI:3759184 from [Nicotiana tabacum];supported by full-length cDNA: Ceres:118937.
At1g35350	259546_at	571.1	339.833	273.5	163	158.167	248.4	unknown protein
At1g42470	262264_at	226.767	119.3	170.2	117.233	75.1	140.4	Niemann-Pick C disease protein-like protein similar to Niemann-Pick C disease protein GB:AAB63982 GI:2276463 from [Homo sapiens]
At1g50740	246631_at	3781.2	3647.03	2463.47	1759	1349.6	1306.17	unknown protein ; supported by full-length cDNA: Ceres: 34587.
At1g51090	245749_at	452.933	256.933	279.933	196.2	164.4	149.433	proline-rich protein, putative similar to proline-rich protein GI:3242079 from [Capsicum annuum]; supported by cDNA: gi_14334847_gb_AY035097.1_
At1g51700	256185_at	316.833	254.167	234.433	174.167	227.1	248	dof zinc finger protein identical to dof zinc finger protein [Arabidopsis thaliana] GI:3608261; supported by cDNA: gi_3608260_dbj_AB017564.1_AB017564
At1g51805	256168_at	1219.27	868.367	535.2	385.3	331.433	458.233	receptor protein kinase, putative contains Pfam profiles: PF00069: Eukaryotic protein kinase domain, multiple PF00560: Leucine Rich Repeat
At1g52290	259671_at	1066.07	890.567	640.633	482.5	428.133	403.9	protein kinase, putative similar to GI:7573596 from [Populus nigra]
At1g54050	263150_at	2388.93	1586.27	553.933	620.467	371.1	265.133	heat-shock protein, putative similar to heat-shock protein GI:472939 from [Helianthus annuus];supported by full-length cDNA: Ceres:97415.
At1g55450	265075_at	3677	1884.8	948.7	690.3	1107.57	815.467	hypothetical protein similar to embryo-abundant protein GB:L47672 GI:1350530 from [Picea glauca]; supported by cDNA: gi_14335021_gb_AY037190.1_
At1g56060	262085_at	247.567	170	79.8667	60.8333	61.5	60.0667	hypothetical protein predicted by genemark.hmm
At1g57990	245866_s_at	8221.13	5272.7	2662.07	1373.43	1171.47	1414.67	unknown protein
At1g61340	264758_at	519.9	234.1	163	112.767	96.7	105.7	late embryogenesis abundant protein, putative similar to late embryogenesis abundant protein GI:1350540 from [Picea glauca]
At1g61800	264400_at	275.1	148.2	48.4333	43.6333	11.6	33.8667	glucose-6-phosphate/phosphate-translocator precursor, putative similar to glucose-6-phosphate/phosphate-translocator precursor GI:2997591 from [Pisum sativum]; supported by cDNA: gi_14596172_gb_AY042874.1_
At1g62180	264745_at	678.6	380.933	176.067	168.4	200.533	267.767	5 -adenylylphosphosulfate reductase, putative similar to 5 -adenylylphosphosulfate reductase GI:1336168 from [Arabidopsis thaliana];supported by full-length cDNA: Ceres:9002.
At1g65310	264157_at	441.733	309.2	225.3	170.1	194.433	173.167	xyloglucan endotransglycosylase, putative similar to xyloglucan endotransglycosylase 1 GI:3901012 from [Fagus sylvatica]
At1g65490	264636_at	433.933	660.533	204.767	123.367	95.7333	125.267	hypothetical protein predicted by genemark.hmm;supported by full-length cDNA: Ceres:2118.
At1g66160	256522_at	1246.83	779.8	425.167	151.367	126.233	179.067	unknown protein ;supported by full-length cDNA: Ceres:35218.
At1g66260	259825_at	1505.57	1276.5	1059	829.433	742.767	920.233	RNA and export factor binding protein, putative similar to GI:7159943 from [Mus musculus] (RNA 6 (4), 638-650 (2000)); supported by cDNA: gi_15294237_gb_AF410310.1_AF410310
At1g67360	264968_at	420.367	280.533	151	150.8	147.233	126.567	stress related protein, putative similar to stress related protein GI:5802955 from [Vitis riparia];supported by full-length cDNA: Ceres:14043.
At1g67470	264232_at	171.033	156.167	101.3	102.533	127.233	78.4	putative protein kinase Pfam HMM hit: Eukaryotic protein kinase domain; identical to GB:AAC18787 (Arabidopsis thaliana)
At1g68410	259859_at	1036.13	696.333	586.733	443.4	598.267	473.533	putative protein phosphatase similar to protein phosphatase-2C GB:AAC36697 from [Mesembryanthemum crystallinum]; supported by cDNA: gi_15292894_gb_AY050881.1_
At1g69760	260367_at	2078.03	2083.67	1265.6	574.767	733.6	652.467	unknown protein ;supported by full-length cDNA: Ceres:18367.
At1g69840	260401_at	5081.8	3441.6	2522.23	1953.27	1611.1	1733.63	unknown protein similar to hypothetical protein GB:CAA10289 [Cicer arietinum]
At1g72450	260429_at	1614.53	1239.73	935.767	796.7	596.867	830.033	unknown protein ;supported by full-length cDNA: Ceres:40573.
At1g72930	262374_s_at	1954.03	1382.13	606.267	194.5	356.467	262.833	flax rust resistance protein, putative similar to flax rust resistance protein GI:4588066 from [Linum usitatissimum]; supported by full-length cDNA: Ceres: 2795.
At1g73750	260048_at	748	724.667	588.233	430.4	464.733	316.233	unknown protein contains Pfam profile: PF00561 alpha/beta hydrolase fold; supported by cDNA: gi_16930504_gb_AF419606.1_AF419606
At1g75860	262677_at	383	233.633	257.133	166.633	237.167	165.167	unknown protein
At1g75900	262682_at	966.967	742.633	575.9	481.8	476.667	434.633	anter-specific proline-rich -like protein (APG-like) similar to anter-specific proline-rich protein (APG) SP:P40602 [Arabidopsis thaliana (Mouse-ear cress)]; supported by cDNA: gi_15054385_gb_AY028611.1_
At1g76080	261751_at	10635.9	10027.7	9440.87	8995.3	7408.57	6390.07	chloroplast drought-induced stress protein, putative similar to chloroplast drought-induced stress protein GI:2582821 from [Solanum tuberosum];supported by full-length cDNA: Ceres:20321.
At1g76360	259887_at	295.533	212	166.767	116.933	111	152.433	putative protein kinase similar to protein kinase (APK1A); contains Pfam profile: PF00069 Eukaryotic protein kinase domain
At1g76600	259979_at	3448.6	2227.1	2357.13	1774.83	1222.77	1220.37	unknown protein ;supported by full-length cDNA: Ceres:29624.
At1g76650	259879_at	1389.73	900.533	373.2	152.6	127.9	203.167	putative calmodulin similar to calmodulin GB:CAA56517 [Leishmania tarentolae]; Pfam HMM hit: EF hand;supported by full-length cDNA: Ceres:3005.
At1g76690	259875_s_at	3748.1	2356.13	1310.77	1080.63	963.733	1765.73	12-oxophytodienoate reductase (OPR2) identical to 12-oxophytodienoate reductase OPR2 GB:AAC78441 [Arabidopsis thaliana]
At1g78370	260745_at	4745	3999.9	2115.77	3204.57	2371.97	2539.8	2,4-D inducible glutathione S-transferase, putative similar to 2,4-D inducible glutathione S-transferase GI:2920666 from [Glycine max];supported by full-length cDNA: Ceres:30680.
At1g78600	263128_at	1297.2	977.433	961.833	694.333	662.833	616.167	zinc finger protein, putative similar to zinc finger protein GI:3618316 from [Oryza sativa];supported by full-length cDNA: Ceres:34830.
At2g01180	265737_at	1287.77	1219.37	807.5	493.133	464.2	386.733	putative phosphatidic acid phosphatase ;supported by full-length cDNA: Ceres:19163.
At2g02170	266117_at	310.567	255.9	275.133	170.433	206.033	163.533	hypothetical protein ; supported by cDNA: gi_14326557_gb_AF385733.1_AF385733
At2g02810	267483_at	374.033	268.5	223.367	252.233	210.633	206.633	unknown protein ;supported by full-length cDNA: Ceres:35441.
At2g04039	263410_at	828.567	888.4	621.733	487.9	424.333	344.9	predicted protein ;supported by full-length cDNA: Ceres:28779.
At2g05070	263345_s_at	36209.4	32097.4	29936	29924.1	22859.7	18926.2	putative chlorophyll a/b binding protein ; supported by cDNA: gi_4741945_gb_AF134123.1_AF134123
At2g06530	265375_at	1220.9	1160	709.833	541.1	671.067	559.033	unknown protein ;supported by full-length cDNA: Ceres:91878.
At2g15620	265475_at	3730.87	2619.3	2089.03	1898.77	1871.4	1370.77	ferredoxin--nitrite reductase ; supported by cDNA: gi_15010613_gb_AY045608.1_
At2g19620	265938_at	567.6	461.8	358.133	336.733	283.9	250.167	putative SF21 protein {Helianthus annuus}
At2g23000	267256_s_at	864.167	746.567	365.167	312.367	336.6	256.667	putative serine carboxypeptidase I ;supported by full-length cDNA: Ceres:33165.
At2g23120	267261_at	8156.9	7487.3	4901.2	2433.73	2698.17	2331.7	unknown protein ;supported by full-length cDNA: Ceres:9284.
At2g23810	267293_at	7478.87	5225.6	4044.4	3133.47	2068.6	1964	hypothetical protein
At2g24600	263800_at	573.833	446.033	168.967	128.267	135.067	132.633	hypothetical protein predicted by genscan; supported by cDNA: gi_15810330_gb_AY056204.1_
At2g27080	266316_at	462.667	333.133	163.667	103.933	72.1667	207.6	unknown protein ; supported by cDNA: gi_15450380_gb_AY052291.1_
At2g27690	266246_at	942.833	838.967	481.4	212.867	109	285.133	putative cytochrome P450
At2g28210	265572_at	379.3	242.967	237.467	158.6	189.233	136.833	putative carbonic anhydrase
At2g28510	264056_at	467	448.1	313	300.867	240.267	310.033	putative DOF zinc finger protein ;supported by full-length cDNA: Ceres:16423.
At2g29500	266294_at	456.067	198.133	25.7	42.4	40.8333	34.6	putative small heat shock protein ;supported by full-length cDNA: Ceres:25828.
At2g29650	266672_at	1082.9	637.267	515.867	432.767	434.233	360.933	putative Na+-dependent inorganic phosphate cotransporter
At2g30250	267246_at	490.667	562.567	270.067	174.4	242.667	229.7	putative WRKY-type DNA binding protein ; supported by cDNA: gi_15027912_gb_AY045813.1_
At2g30540	267497_at	799.167	643.133	615.133	464.567	411.333	402.667	putative glutaredoxin ;supported by full-length cDNA: Ceres:39560.
At2g32030	265725_at	124.6	73.6333	31.3	26.0333	36.4333	45.7333	putative alanine acetyl transferase
At2g33570	255818_at	2018.07	1792.37	1694.5	1431.33	1272.83	1295.53	hypothetical protein predicted by genefinder and genscan;supported by full-length cDNA: Ceres:119054.
At2g35710	265841_at	309.533	158.233	109.567	113.967	63.0333	79.1667	putative glycogenin
At2g35715	265797_at	106.1	61.3667	54.8	32.7	17.8333	15.8667	Expressed protein ; supported by full-length cDNA: Ceres: 9996.
At2g37940	266101_at	1376.8	1010.33	694.2	533.033	520.367	593.3	unknown protein ; supported by cDNA: gi_16604321_gb_AY058059.1_
At2g37970	266097_at	359.3	364.433	180.7	172.8	158.033	125.667	unknown protein ; supported by cDNA: gi_15451063_gb_AY054612.1_
At2g38470	267028_at	322.967	204.933	155.933	101.833	165.2	159.167	putative WRKY-type DNA binding protein
At2g41010	267069_at	402.6	319.833	185.267	139.5	86.0667	99	unknown protein
At2g41100	267083_at	14932.2	9352.1	6166.83	3597.4	4087.37	3448.73	calmodulin-like protein identical to GB:D45848; supported by cDNA: gi_15983405_gb_AF424577.1_AF424577
At2g41120	267063_at	173.433	122.267	134.833	82.5	82.5333	67.7	hypothetical protein predicted by genefinder
At2g41410	266371_at	2437.5	2214.63	1234.13	950.033	897.933	964.7	calmodulin-like protein identical to GB:X68054;supported by full-length cDNA: Ceres:11537.
At2g41640	245119_at	232.6	136.233	86.1	63.8333	61.3667	73.4	unknown protein ; supported by cDNA: gi_16930450_gb_AF419579.1_AF419579
At2g46600	265460_at	4897.03	3699.67	2217.03	1419.23	1697.37	1269.8	putative caltractin ;supported by full-length cDNA: Ceres:7802.
At2g47060	266749_at	828.633	716.767	531	481.633	387.833	599.267	putative protein kinase contains a protein kinase domain profile (PDOC00100)
At2g47730	266461_at	17453.3	15662.8	12097.1	8780.03	5896.43	7095.23	glutathione S-transferase (GST6) identical to GB:X95295. Based on identical cDNA hits, the translation is now 40 AAs longer at the N-terminal, and start of exon2 is also corrected.; supported by cDNA: gi_14532561_gb_AY039905.1_
At3g02140	259076_at	426.067	298.767	229.6	128.6	145.767	162.633	hypothetical protein predicted by genscan; supported by cDNA: gi_14334515_gb_AY034949.1_
At3g02150	259129_at	245.833	240.5	227.167	131.833	156.1	146.967	unknown protein predicted by genscan, est hit;supported by full-length cDNA: Ceres:15552.
At3g02870	258613_at	359.333	275.033	199.667	191.433	176.4	148.133	putative myo-inositol monophosphatase similar to myo-inositol-1(or 4)-monophosphatase 3 (IMP 3) GB:P54928 [Lycopersicon esculentum];supported by full-length cDNA: Ceres:156917.
At3g04210	258537_at	834.767	440.767	204.467	79.1667	183.567	164.667	putative disease resistance protein similar to disease resistance protein RPP1-WsC GB:AAC72979 [Arabidopsis thaliana]; supported by cDNA: gi_15982829_gb_AY057522.1_
At3g04640	258792_at	1090.57	1216.83	631	358.6	302.233	402.567	hypothetical protein predicted by genefinder;supported by full-length cDNA: Ceres:8992.
At3g06070	258468_at	2393.83	2127.37	1260.8	597.767	570.867	480.233	unknown protein predicted by genscan+;supported by full-length cDNA: Ceres:153279.
At3g07090	258830_at	831.133	577.2	344.833	314.8	275.633	296	unknown protein
At3g07470	259020_at	8396.03	8109.47	7320.6	7239.67	6656.3	5906.27	unknown protein ; supported by cDNA: gi_15081621_gb_AY048203.1_
At3g09830	258650_at	339.833	304.1	237.9	147.467	212.767	212.033	putative protein kinase similar to protein kinase (APK1A) GB:Q06548 [Arabidopsis thaliana]; contains Pfam profile: PF00069 Eukaryotic protein kinase domain
At3g10640	258915_at	631	401.967	357.367	238.9	329.367	269.3	unknown protein similar to hypothetical protein GB:CAA19586 [Schizosaccharomyces pombe]
At3g10720	258764_at	3161.4	2297.53	1592.27	1037.27	1163.53	1155.7	putative pectinesterase contains similarity to pectinesterase GB:AAB57671 [Citrus sinensis]
At3g11420	259232_at	794.433	527.2	352.133	209.567	167.833	222.6	unknown protein similar to hypothetical protein GB:AAC23643 [Arabidopsis thaliana]
At3g11650	259071_at	502.567	432.967	326	277.167	297.5	304.433	unknown protein similar to hin1 GB:CAA68848 [Nicotiana tabacum]; supported by cDNA: gi_9502173_gb_AF264698.1_AF264698
At3g11820	258786_at	3635.6	2585.07	1987.93	1501.13	1287.9	1607.1	putative syntaxin contains Pfam profile: PF00804 syntaxin;supported by full-length cDNA: Ceres:38899.
At3g12520	256244_at	149.867	123.867	109.333	73.9	73.6667	51.7	sulphate transporter, putative similar to high affinity sulphate transporter GB:X96431 GI:1217966 [Hordeum vulgare]; supported by cDNA: gi_11933424_dbj_AB052775.1_AB052775
At3g12580	256245_at	4271.17	1670.57	517.967	185.767	333.667	313.5	heat shock protein 70 identical to heat shock protein 70 GB:CAA05547 GI:3962377 [Arabidopsis thaliana]; supported by cDNA: gi_15809831_gb_AY054183.1_
At3g14200	256999_at	169.4	67.2333	54.1333	26	28.4333	72.1	hypothetical protein predicted by genemark.hmm
At3g20590	257083_s_at	257	187.133	126.667	93.5	73.5333	86.3	non-race specific disease resistance protein, putative contains non-consensus CT donor splice site at exon 1; potential pseudogene; similar to non-race specific disease resistance protein GB:AAB95208 [Arabidopsis thaliana]
At3g21670	258181_at	443.833	404.367	208.3	184.167	167.867	197.267	nitrate transporter identical to nitrate transporter GB:CAB38706 [Arabidopsis thaliana];supported by full-length cDNA: Ceres:111089.
At3g23920	256861_at	1647.83	806.2	768.133	614.633	673.7	625.7	beta-amylase, putative similar to beta-amylase GB:CAB58423 [Arabidopsis thaliana]; supported by cDNA: gi_14194172_gb_AF367293.1_AF367293
At3g24530	258134_at	358.833	208.833	191.267	161.867	202.967	164.833	rubisco expression protein, putative similar to GB:O22034 from [Cyanidium caldarium] (J. Plant Res. 110, 235-245 (1997));supported by full-length cDNA: Ceres:148454.
At3g26570	257311_at	2377.37	1487.07	1455.1	1375.33	1252.73	1359.33	phosphate transporter, putative contains Pfam profile: PF01384 phosphate transporter family
At3g27690	258239_at	16068.5	12459.8	9509.43	7026.17	5058.57	4505.97	putative chlorophyll A-B binding protein similar to chlorophyll A-B binding protein 151 precursor (LHCP) GB:P27518 from [Gossypium hirsutum];supported by full-length cDNA: Ceres:7700.
At3g42570	257890_s_at	275.7	286.867	197.5	186.333	165.733	149.567	putative protein peroxidase - Lycopersicon esculentum, PIR:S32768
At3g44260	252679_at	374.033	324.367	230.2	130.7	121.4	136.5	CCR4-associated factor 1-like protein CAF1_MOUSE CCR4-ASSOCIATED FACTOR 1 - Mus musculus, SWISSPROT:CAF1_MOUSE; supported by cDNA: gi_15292828_gb_AY050848.1_
At3g44990	252607_at	246.767	169.2	104.633	84.7	116.633	59.9667	xyloglucan endo-transglycosylase ; supported by cDNA: gi_15810248_gb_AY056163.1_
At3g45970	252563_at	7727.4	6253.23	3130.3	1085.43	1096.4	1099.53	putative protein cim1 induced allergen, Glycine max, EMBL:U03860;supported by full-length cDNA: Ceres:27534.
At3g46230	252515_at	442.533	358.3	76.5333	35.4333	29.3667	27.4667	heat shock protein 17 ; supported by cDNA: gi_15294149_gb_AF410266.1_AF410266
At3g47500	252429_at	283.8	180.7	170.333	154.9	182.233	152.067	H-protein promoter binding factor-2a ;supported by full-length cDNA: Ceres:113639.
At3g47540	252421_at	211.7	136.5	106.3	75.7	142.267	74.0333	endochitinase-like protein BASIC ENDOCHITINASE CHB4 PRECURSOR - Brassica napus, SWISSPROT:CHI4_BRANA
At3g49620	252265_at	501.2	293.833	172.333	123.2	114.367	126	putative protein SRG1 protein - Arabidopsis thaliana, PIR:S44261
At3g49720	252231_at	3299.77	2905.53	2333.03	1932.77	1883.93	1779.13	hypothetical protein ;supported by full-length cDNA: Ceres:35598.
At3g50060	252193_at	618.233	514.8	369.733	234.4	199.567	180.333	R2R3-MYB transcription factor ; supported by cDNA: gi_15983427_gb_AF424588.1_AF424588
At3g50260	252214_at	815.5	541.833	462.067	313.033	329.9	328.567	putative protein EREBP-3 homolog, Stylosanthes hamata, EMBL:U91982; supported by cDNA: gi_15010555_gb_AY045579.1_
At3g50950	252126_at	762.733	645.367	433.267	360.1	474.133	327.933	putative disease resistance protein
At3g51920	252037_at	1835	2756.9	1055.33	679.167	508.3	551.733	putative calmodulin calmodulin - Tetrahymena pyriformis (SGC5),PIR1:MCTE; supported by cDNA: gi_14190470_gb_AF380635.1_AF380635
At3g52400	252053_at	743.867	786.433	430.9	327.4	353.967	433.8	syntaxin-like protein synt4 ;supported by full-length cDNA: Ceres:37248.
At3g52720	252011_at	151.233	87.4667	38.7333	67.2667	57.9333	26.3667	carbonic anhydrase (CAH1) ; supported by cDNA: gi_15450772_gb_AY054466.1_
At3g53990	251927_at	8157.7	7611.5	5907.67	3115.83	3470.77	2581.13	hypothetical protein ER6 protein - Lycopersicon esculentum, EMBL:AF096262; supported by full-length cDNA: Ceres: 269951.
At3g54150	251884_at	119.9	77.2	45.0333	58.6333	65.2333	50.8	embryonic abundant protein -like embryonic abundant protein EMB34, Picea glauca, PIR:T09281; supported by full-length cDNA: Ceres: 6529.
At3g56080	251713_at	107.233	73.4333	35.6	52.3333	49.5333	40.3667	putative protein several hypothetical proteins - different plant species; supported by cDNA: gi_16604698_gb_AY059794.1_
At3g56200	251722_at	613.233	418.5	380.067	244.333	240.267	282.8	putative protein neuronal glutamine transporter - Rattus norvegicus, EMBL:AF075704
At3g56880	246289_at	6120.43	4051.3	3015.5	2332.9	1864.47	2457.73	putative protein predicted protein At2g41010 - Arabidopsis thaliana, EMBL:AC004261;supported by full-length cDNA: Ceres:39584.
At3g57020	251658_at	728.333	582.567	395.167	304.4	305.333	288	putative protein strictosidine synthase (EC 4.3.3.2) - Rauvolfia mannii (fragment);supported by full-length cDNA: Ceres:98698.
At3g57530	251636_at	415.667	217.8	218.633	184.267	196.333	184.3	calcium-dependent protein kinase calcium-dependent protein kinase - Fragaria x ananassa, EMBL:AF035944
At3g57930	251610_at	717.7	564.867	404.667	238.333	297.167	164.367	putative protein hypothetical protein T24P15.10 - Arabidopsis thaliana, PIR:T00928
At3g58620	251584_at	1311.53	960.5	908.367	782	783.967	716.2	putative protein At2g42580 - Arabidopsis thaliana, EMBL:AC007087
At3g59060	251497_at	1986.4	1509.13	1267.2	882.767	1097.8	989.633	putative protein phytochrome-associated protein 3 - Arabidopsis thaliana, EMBL:AF088280
At3g59080	251507_at	921.867	588.767	481.7	321.667	346.167	378.467	putative protein CND41, chloroplast nucleoid DNA binding protein - Nicotiana tabacum, EMBL:D26015; supported by cDNA: gi_15983375_gb_AF424562.1_AF424562
At3g59400	251519_at	3946.5	3588.97	2988.93	2402.97	2033.37	2168.6	putative protein hypothetical protein 238 - Porphyra purpurea, PIR:S73123
At3g61220	251309_at	322.467	224.967	91.4333	92.0333	74.5	44.4667	putative protein carbonyl reductase (NADPH) - Rattus norvegicus, PIR:JC5285; supported by cDNA: gi_15028054_gb_AY045884.1_
At3g61890	251272_at	280.067	263.367	134.033	58.2333	88.4	61.9667	homeobox-leucine zipper protein ATHB-12 ;supported by full-length cDNA: Ceres:32615.
At3g62950	251196_at	1916.9	1460.13	1474.9	944.7	1235.67	757.933	glutaredoxin -like protein glutaredoxin, castor bean, PIR:S54825
At4g00970	255654_at	80.3333	60.4333	35.1	22.7667	43.7	27.9667	Similar to receptor kinase
At4g02200	255504_at	1084.43	665.633	540.233	417.067	542.133	453.933	drought-induced-19-like 1 similar to drought-induced-19, GenBank accession number X78584 similar to F2P16.10, GenBank accession number 2191179 identical to T10M13.20
At4g02330	255524_at	110.067	93.6667	58.3	46.2	32.5	39.4667	hypothetical protein similar to pectinesterase
At4g03110	255411_at	2446.6	1747.27	1832.4	1097.83	1430.3	1241.3	putative ribonucleoprotein similarity to ovarian RNA-binding protein and translational control factor (bruno)- Drosphila melanogaster,EMBL:DMU58976;supported by full-length cDNA: Ceres:114653.
At4g04830	255302_at	1581.53	1408.6	839.933	771.633	582.467	432.8	putative protein similar to transcriptional regulator;supported by full-length cDNA: Ceres:9218.
At4g04850	255304_at	488.367	295.033	282.033	262.233	308.133	213.133	putative potassium transporter similar to A. thaliana K+ antiporter KEA1, GenBank accession number AF003382; supported by cDNA: gi_15293144_gb_AY051006.1_
At4g08950	255064_at	9439.2	5058.9	4525.4	1918.5	2728.53	2999.87	putative phi-1-like phosphate-induced protein ;supported by full-length cDNA: Ceres:3552.
At4g13010	254804_at	2605.13	2200.23	1749.63	1461.57	1473.2	1905.87	putative protein putative oxidoreductase - Streptomyces lividans,PID:g3293547;supported by full-length cDNA: Ceres:6276.
At4g17460	245362_at	3186.43	2940.4	2174.03	1271.77	1214.83	1552.97	homeobox-leucine zipper protein HAT1 (hd-zip protein 1) ;supported by full-length cDNA: Ceres:34167.
At4g22590	254321_at	1499.03	919.667	901.433	489.7	346.433	351.533	trehalose-6-phosphate phosphatase - like protein trehalose-6-phosphate phosphatase (AtTPPA), PID:g2944178
At4g23190	254241_at	185.7	107.433	41.1	43.0333	45.9	67.0333	serine/threonine kinase - like protein serine/threonine kinase, Brassica oleracea
At4g24110	254200_at	103	43.6667	18.9333	7.93333	6.1	10.5333	putative protein predicted proteins, Arabidopsis thaliana
At4g24380	254158_at	294.667	173.267	116.067	80.9667	87.4	105.333	putative protein dihydrofolate reductase - Schizosaccharomyces pombe,PID:e1320950;supported by full-length cDNA: Ceres:27155.
At4g26070	253993_at	652.767	695.767	501.833	378.567	401.333	395.733	mitogen activated protein kinase kinase (nMAPKK) ;supported by full-length cDNA: Ceres:31259.
At4g27030	253943_at	346.3	279.467	190.933	171.133	149.1	123.333	putative protein gene F19K23.12 of BAC F19K23 from Arabidopsis thaliana chromosome 1, PID:g2160143
At4g27700	253860_at	2468.87	2197.17	1778	1687.1	1879.73	1263.1	hypothetical protein ;supported by full-length cDNA: Ceres:14002.
At4g27720	253891_at	1771.43	1780.67	1201.1	944.467	817.4	851.3	putative protein ;supported by full-length cDNA: Ceres:113484.
At4g28140	253799_at	171.8	106.7	92.8333	85.6333	86.9333	73.2667	putative DNA-binding protein AP2 domain containing protein RAP2.4 - Arabidopsis thaliana, PID:g2281633
At4g30290	253608_at	117.4	34.0333	3.66667	35.1667	12.8333	28.1667	xyloglucan endo-1,4-beta-D-glucanase-like protein xyloglucan endo-1,4-beta-D-glucanase (EC 3.2.1.-) XTR-3 - Arabidopsis thaliana,PIR2:S71222; supported by cDNA: gi_15215689_gb_AY050373.1_
At4g30490	253630_at	641.7	271.567	237.767	172.9	226.033	159.133	putative protein putative ATPase - Haematobia irritans,PID:g525318;supported by full-length cDNA: Ceres:4.
At4g31800	253485_at	780.233	434.2	281.067	160.4	226.433	152.3	Expressed protein ; supported by full-length cDNA: Ceres: 40692.
At4g33940	253324_at	1165.63	1014.87	964.133	894.3	873.2	862.267	Expressed protein ; supported by full-length cDNA: Ceres: 14385.
At4g34950	253215_at	6366.17	4939.73	4718.93	4005.47	3244.77	3284.63	putative protein AT.I.24-7, Arabidopsis thaliana, gb:U63815
At4g35110	253173_at	297.767	205.033	136.833	77.3	103.8	106.133	putative protein pEARLI 4, Arabidopsis thaliana, PATCHX:G871782; supported by cDNA: gi_14326526_gb_AF385717.1_AF385717
At4g37610	253061_at	3330.67	1928.43	1653.73	1357.1	1357.37	1386.03	putative protein SPOP, Homo sapiens, AJ000644;supported by full-length cDNA: Ceres:122670.
At4g38400	252997_at	1780.97	1664.03	1150	464.967	411.6	514.267	putative pollen allergen pollen allergen - Pinus radiata, PID:g2935527; supported by cDNA: gi_14190354_gb_AF378855.1_AF378855
At4g39730	252880_at	3730.27	3233.4	2500.63	2650.23	2214.6	2036.27	putative protein ;supported by full-length cDNA: Ceres:5968.
At5g02230	251028_at	122.633	67.2667	34.1667	45.9667	32.5	38.3333	putative protein putative hydrolase At2g32150 - Arabidopsis thaliana, EMBL:AC006223;supported by full-length cDNA: Ceres:36724.
At5g02270	251020_at	154.333	116.033	91.7	32.6333	87.7667	76.3333	ABC transporter -like protein NBD-like protein POP, Arabidopsis thaliana, EMBL:AF127664;supported by full-length cDNA: Ceres:21701.
At5g03350	250942_at	1033.43	1155.43	656.333	561.367	477.867	686.1	putative protein
At5g03380	250944_at	834.4	539.967	502.033	280.567	449	304.533	putative protein
At5g03520	250954_at	6307.4	4773.93	4811.33	4266.73	4023.27	3226.47	putative protein ;supported by full-length cDNA: Ceres:3115.
At5g04830	246954_at	877.933	953.133	637.633	484.233	471.9	436.067	unknown protein ; supported by cDNA: gi_15293272_gb_AY051070.1_
At5g06320	250676_at	4361.87	3140.67	2010.73	1792.07	1537.83	1647.27	harpin-induced protein-like ; supported by cDNA: gi_9502175_gb_AF264699.1_AF264699
At5g08350	246034_at	1548.3	1147.9	790.7	470.333	362.033	360.267	putative protein FH protein interacting protein FIP1, Arabidopsis thaliana, EMBL:AF174428;supported by full-length cDNA: Ceres:19508.
At5g10695	246018_at	3553.2	2598.63	1195.3	726.167	561.633	623.467	Expressed protein ; supported by full-length cDNA: Ceres: 103171.
At5g11790	250337_at	942	827.5	726.933	560.233	563.533	597.333	putative protein SF21 protein, Helianthus annuus, EMBL: AF189148; supported by cDNA: gi_13605683_gb_AF361823.1_AF361823
At5g12020	250296_at	257.867	183.1	66.9333	57.1333	21.8	29.1333	heat shock protein 17.6-II ;supported by full-length cDNA: Ceres:2281.
At5g12030	250351_at	667.4	344.3	46	35	16.1333	13.5667	heat shock protein 17.6A
At5g12110	250304_at	625.9	465.633	169.8	143.167	107.533	45.0333	elongation factor 1B alpha-subunit (emb|CAB64729.1)
At5g13190	250289_at	6092.27	6042.4	4865.57	3896.93	2992.97	3159.17	putative protein ;supported by full-length cDNA: Ceres:5392.
At5g14660	250146_at	1885.07	1655.57	1330.53	1144.57	1294.4	1010.13	putative protein polypeptide deformylase, Aquifex aeolicus, PIR:C70352;supported by full-length cDNA: Ceres:150612.
At5g15350	250110_at	8771.87	7219.5	5859.77	5623.3	3771.3	4245.63	putative protein many predicted proteins, Arabidopsis thaliana; supported by cDNA: gi_15983504_gb_AF424627.1_AF424627
At5g23210	249847_at	5843.17	4369.2	4453.7	3165.93	2932.47	2278.87	serine carboxypeptidase II-like protein
At5g24030	249765_at	980.2	374.267	349.033	189.567	179.267	185.733	putative protein contains similarity to unknown protein (pir||T02898)
At5g24150	249774_at	317.333	218.5	161.6	133.767	120.367	122.467	squalene monooxygenase
At5g24210	249777_at	351.167	262.067	151.067	80.3333	102.067	109.9	putative protein similar to unknown protein (gb AAD29063.1)
At5g26010	246868_at	191.233	172.3	113.1	79.8667	98.0667	80.0667	protein phosphatase - like protein phosphatase-2C, Mesembryanthemum crystallinum, AF075579
At5g26920	246821_at	191.567	107.367	96.8	66.9667	91.6333	121.467	calmodulin-binding - like protein calmodulin-binding protein TCB60, Nicotiana tabacum, EMBL:U58971
At5g27350	246781_at	1096.2	1072.2	814.8	766.033	604.867	712.833	sugar transporter-like protein putative sugar transporter (SUGTL2) - Arabidopsis thaliana, EMBL:AJ249968; supported by cDNA: gi_15294181_gb_AF410282.1_AF410282
At5g27920	246755_at	1384.07	939.867	1211.03	796.267	709.8	590.8	F-box protein family contains similarity to leucine-rich repeats containing F-box protein FBL3 GI:5919219 from [Homo sapiens]
At5g28630	246108_at	725.367	785.033	238.267	81.7333	109.133	125.333	putative protein retinal glutamic acid-rich protein, bovine, PIR:A40437;supported by full-length cDNA: Ceres:24151.
At5g35735	249719_at	4108.9	3141.2	2220.57	1868.33	1290.37	1913.8	Expressed protein ; supported by full-length cDNA: Ceres: 32450.
At5g37770	249583_at	2003.83	1286.7	721	526.6	317.367	506.533	CALMODULIN-RELATED PROTEIN 2, TOUCH-INDUCED (TCH2) ;supported by full-length cDNA: Ceres:25475.
At5g41080	249337_at	4412.03	2465.2	3589.97	2574.87	1722.77	1090.13	putative protein contains similarity to unknown protein (gb|AAF14831.1)
At5g41880	249276_at	379.9	215.067	172.667	223.933	227.033	135.4	DNA polymerase alpha subunit IV (primase)-like protein
At5g45340	248964_at	207.1	117.933	102.2	38.2333	105.333	88.3333	cytochrome P450
At5g45670	248912_at	1364.9	1040.5	874.067	907.7	928.767	1032.27	GDSL-motif lipase/hydrolase-like protein ;supported by full-length cDNA: Ceres:18389.
At5g45750	248914_at	3029.3	2188.03	1501.27	1372.7	1472.2	936.967	Rab-type small GTP-binding protein-like ; supported by full-length cDNA: Ceres: 102017.
At5g45820	248910_at	236.7	188.667	113.5	97.6	98.2667	55.6	serine threonine protein kinase ; supported by cDNA: gi_14486383_gb_AY035225.1_
At5g47730	248769_at	399.1	325.767	275.233	244.433	275.767	222.167	putative protein strong similarity to unknown protein (pir||T05949)
At5g48450	248704_at	518.833	389.5	394.833	358.567	292.9	359.933	putative protein pectinesterase-like; also highly similar to l-ascorbate oxidase and pollen-specific protein
At5g48540	248686_at	488.7	313.933	112	121.9	92.7	173.767	33 kDa secretory protein-like ; supported by cDNA: gi_15292980_gb_AY050924.1_
At5g48570	248657_at	1081.07	499.4	267.2	90.1333	116.367	63.3667	peptidylprolyl isomerase
At5g50100	248537_at	204.533	203.833	125.433	73.5333	117.4	84.5333	putative protein similar to unknown protein (pir||S75732);supported by full-length cDNA: Ceres:35710.
At5g50915	248460_at	565.033	323.667	228.1	170	143.267	115.8	Expressed protein ; supported by full-length cDNA: Ceres: 36971.
At5g51190	248448_at	174.167	160.067	90.9	91.8333	104.1	76.9	putative protein contains similarity to ethylene responsive element binding factor;supported by full-length cDNA: Ceres:2347.
At5g51440	248434_at	331.333	243.2	79.7	45.8	31.6667	26.0333	mitochondrial heat shock 22 kd protein-like ; supported by full-length cDNA: Ceres: 268536.
At5g52640	248332_at	430.633	174.033	71.7	52.0667	79.7	80.4333	heat-shock protein ; supported by cDNA: gi_166769_gb_M62984.1_ATHHSP83
At5g54170	248199_at	1713.2	1152.83	744.233	653.2	829.233	740.333	membrane related protein-like ;supported by full-length cDNA: Ceres:37644.
At5g54300	248205_at	347.7	246.467	221.333	165.1	205.233	180.533	cotton fiber expressed protein 1-like protein
At5g54720	248123_at	90.8333	64.0333	46.6667	26.5333	33.0667	24.6667	putative protein similar to unknown protein (gb|AAD32884.1)
At5g54860	248134_at	177.1	179.833	150.9	113.2	117.7	129.733	putative protein contains similarity to integral membrane protein
At5g54940	248146_at	13778	12033.3	8041.83	3737.47	4907.4	3766.1	translation initiation factor-like protein
At5g58070	247851_at	6249.4	5306.4	3951.07	3426.67	3138.77	2937.2	outer membrane lipoprotein - like outer membrane lipoprotein, Citrobacter freundii, PIR:I40710;supported by full-length cDNA: Ceres:17098.
At5g59130	247760_at	186.5	116.9	73.9333	80.4667	97.3	86.0667	subtilisin-like serine protease contains similarity to prepro-cucumisin GI:807698 from [Cucumis melo]
At5g59730	247693_at	1003.4	568.833	407.867	351.067	272.733	426.1	putative protein leucine zipper-containing protein, Lycopersicon esculentum, PIR:S21495; supported by cDNA: gi_14334437_gb_AY034910.1_
At5g62920	247406_at	260.167	212.567	113.033	108.4	64.2	61.9667	response regulator 6 (ARR6) ; supported by cDNA: gi_3953600_dbj_AB008489.1_AB008489
At5g64170	247323_at	133.367	38.6667	13.5	27.4333	6.36667	6.73333	putative protein similar to unknown protein (emb|CAB77570.1)
At5g65360	247192_at	2905.93	2589.07	2295.87	2758	2349.77	2591.77	histone H3 (sp|P05203) ; supported by cDNA: gi_13926210_gb_AF370577.1_AF370577
At5g66650	247047_at	193.433	138.233	112.567	95.4	53.9667	82.4333	putative protein contains similarity to unknown protein (gb AAC17084.1); supported by cDNA: gi_14596230_gb_AY042903.1_
At5g67300	246987_at	2817.5	2493.43	1692.87	911.933	854.2	844.267	myb-related protein, 33.3K (pir |S71284) ;supported by full-length cDNA: Ceres:33763.
